# Supplementary material for: Insights into the nuclear-organelle DNA integration in Cicuta virosa (Apiaceae) provided by complete plastid and mitochondrial genomes
Source: BMC Genomics. 2025 Feb 3;26:102. doi: 10.1186/s12864-025-11230-8 (PMC11792336; doi:10.1186/s12864-025-11230-8)
Supplement: Supplementary file 1 — Supplementary Material 1. [file 12864_2025_11230_MOESM1_ESM.xlsx]

## Sheet: Table S1
Table 1. Predicted repeats of Cicuta virosa plastome
Repeats	Length	Start	End	Direction
Repeat_1	53	147762	147710	minus
Repeat_1	53	147780	147728	minus
Repeat_1	53	90728	90780	plus
Repeat_1	53	90746	90798	plus
Repeat_2	35	90728	90762	plus
Repeat_2	35	90746	90780	plus
Repeat_2	35	90764	90798	plus
Repeat_2	35	147744	147710	minus
Repeat_2	35	147762	147728	minus
Repeat_2	35	147780	147746	minus
Repeat_3	31	63592	63622	plus
Repeat_3	31	63626	63656	plus
Repeat_4	30	29306	29335	plus
Repeat_4	30	29335	29306	minus
Repeat_5	30	7706	7735	plus
Repeat_5	30	45558	45529	minus

## Sheet: Table S2
Table S2. Predicted repeats of Cicuta virosa mitogenome.				Repeats in the second chromosome are in red.
Repeat	Length	Start	End	Direction
Repeat_1	9384	64093	73476	plus
Repeat_1	9384	283036	273653	minus
Repeat_2	4303	208436	212738	plus
Repeat_2	4303	273949	269647	minus
Repeat_3	4290	236867	241156	plus
Repeat_3	4290	284781	280492	minus
Repeat_4	3860	120185	124044	plus
Repeat_4	3860	348130	351989	plus
Repeat_5	2545	64093	66637	plus
Repeat_5	2545	238612	241156	plus
Repeat_5	2545	283036	280492	minus
Repeat_6	2087	240215	242301	plus
Repeat_6	2087	350633	352719	plus
Repeat_7	1465	1	1465	plus
Repeat_7	1465	65254	66718	plus
Repeat_7	1465	281875	280411	minus
Repeat_8	1384	1	1384	plus
Repeat_8	1384	65254	66637	plus
Repeat_8	1384	239773	241156	plus
Repeat_8	1384	281875	280492	minus
Repeat_9	1357	122688	124044	plus
Repeat_9	1357	240215	241571	plus
Repeat_9	1357	350633	351989	plus
Repeat_10	945	463	1407	plus
Repeat_10	945	65716	66660	plus
Repeat_10	945	86679	87623	plus
Repeat_10	945	281413	280469	minus
Repeat_11	942	443	1384	plus
Repeat_11	942	65696	66637	plus
Repeat_11	942	122688	123629	plus
Repeat_11	942	240215	241156	plus
Repeat_11	942	281433	280492	minus
Repeat_11	942	350633	351574	plus
Repeat_12	922	463	1384	plus
Repeat_12	922	65716	66637	plus
Repeat_12	922	86679	87600	plus
Repeat_12	922	122708	123629	plus
Repeat_12	922	240235	241156	plus
Repeat_12	922	281413	280492	minus
Repeat_12	922	350653	351574	plus
Repeat_13	626	368785	369410	plus
Repeat_13	626	384723	384098	minus
Repeat_14	355	30920	31274	plus
Repeat_14	355	300735	301089	plus
Repeat_15	297	73180	73476	plus
Repeat_15	297	208436	208732	plus
Repeat_15	297	273949	273653	minus
Repeat_16	232	142001	142232	plus
Repeat_16	232	295747	295978	plus
Repeat_17	124	45992	46115	plus
Repeat_17	124	385856	385733	minus
Repeat_18	123	340400	340522	plus
Repeat_18	123	393642	393764	plus
Repeat_19	120	171729	171848	plus
Repeat_19	120	223958	223839	minus
Repeat_20	119	389259	389377	plus
Repeat_20	119	404182	404300	plus
Repeat_21	116	664	779	plus
Repeat_21	116	65917	66032	plus
Repeat_21	116	86880	86995	plus
Repeat_21	116	122909	123024	plus
Repeat_21	116	240436	240551	plus
Repeat_21	116	281212	281097	minus
Repeat_21	116	339737	339622	minus
Repeat_21	116	350854	350969	plus
Repeat_22	111	46029	46139	plus
Repeat_22	111	323164	323274	plus
Repeat_23	103	77855	77957	plus
Repeat_23	103	392575	392473	minus
Repeat_24	98	173396	173493	plus
Repeat_24	98	200604	200701	plus
Repeat_25	92	80797	80888	plus
Repeat_25	92	224425	224334	minus
Repeat_26	90	40029	40118	plus
Repeat_26	90	285608	285697	plus
Repeat_27	87	46029	46115	plus
Repeat_27	87	323164	323250	plus
Repeat_27	87	385819	385733	minus
Repeat_28	85	168645	168729	plus
Repeat_28	85	326228	326312	plus
Repeat_29	85	31425	31509	plus
Repeat_29	85	301388	301472	plus
Repeat_30	81	105767	105847	plus
Repeat_30	81	313907	313987	plus
Repeat_31	78	363517	363594	plus
Repeat_31	78	380852	380775	minus
Repeat_32	76	52084	52159	plus
Repeat_32	76	236797	236872	plus
Repeat_33	68	171178	171245	plus
Repeat_33	68	226673	226606	minus
Repeat_34	68	77804	77871	plus
Repeat_34	68	116375	116442	plus
Repeat_35	67	193046	193112	plus
Repeat_35	67	249888	249822	minus
Repeat_36	67	142591	142657	plus
Repeat_36	67	310399	310333	minus
Repeat_37	67	51439	51505	plus
Repeat_37	67	138937	139003	plus
Repeat_38	67	14338	14404	plus
Repeat_38	67	25299	25365	plus
Repeat_39	66	74335	74400	plus
Repeat_39	66	236967	236902	minus
Repeat_39	66	284681	284746	plus
Repeat_40	66	69773	69838	plus
Repeat_40	66	277356	277291	minus
Repeat_40	66	379064	378999	minus
Repeat_41	64	65197	65260	plus
Repeat_41	64	239716	239779	plus
Repeat_41	64	281932	281869	minus
Repeat_41	64	355892	355955	plus
Repeat_42	63	91886	91948	plus
Repeat_42	63	248369	248431	plus
Repeat_43	62	363954	364015	plus
Repeat_43	62	364022	364083	plus
Repeat_44	61	173388	173448	plus
Repeat_44	61	328650	328710	plus
Repeat_45	60	394	453	plus
Repeat_45	60	65647	65706	plus
Repeat_45	60	240166	240225	plus
Repeat_45	60	281482	281423	minus
Repeat_45	60	381215	381274	plus
Repeat_46	57	128989	129045	plus
Repeat_46	57	288568	288624	plus
Repeat_47	57	127195	127251	plus
Repeat_47	57	206978	206922	minus
Repeat_48	56	314621	314676	plus
Repeat_48	56	354502	354447	minus
Repeat_49	56	172119	172174	plus
Repeat_49	56	380612	380667	plus
Repeat_50	56	16785	16840	plus
Repeat_50	56	116076	116131	plus
Repeat_51	55	381555	381609	plus
Repeat_51	55	381635	381689	plus
Repeat_52	55	121185	121239	plus
Repeat_52	55	252346	252292	minus
Repeat_52	55	349130	349184	plus
Repeat_53	54	32473	32526	plus
Repeat_53	54	167206	167259	plus
Repeat_54	53	203859	203911	plus
Repeat_54	53	226112	226164	plus
Repeat_55	53	173396	173448	plus
Repeat_55	53	200604	200656	plus
Repeat_55	53	328658	328710	plus
Repeat_56	52	380757	380808	plus
Repeat_56	52	381136	381187	plus
Repeat_57	52	363814	363865	plus
Repeat_57	52	378094	378145	plus
Repeat_58	52	152143	152194	plus
Repeat_58	52	203856	203805	minus
Repeat_59	52	128088	128139	plus
Repeat_59	52	128163	128214	plus
Repeat_60	51	246545	246595	plus
Repeat_60	51	390136	390186	plus
Repeat_61	51	203641	203691	plus
Repeat_61	51	326448	326498	plus
Repeat_62	50	242738	242787	plus
Repeat_62	50	322142	322191	plus
Repeat_63	50	203341	203390	plus
Repeat_63	50	204229	204278	plus
Repeat_64	49	62872	62920	plus
Repeat_64	49	242750	242798	plus
Repeat_65	49	7593	7641	plus
Repeat_65	49	248105	248153	plus
Repeat_66	48	172117	172164	plus
Repeat_66	48	380772	380819	plus
Repeat_67	47	284880	284926	plus
Repeat_67	47	293546	293500	minus
Repeat_68	47	96859	96905	plus
Repeat_68	47	193164	193210	plus
Repeat_69	46	172119	172164	plus
Repeat_69	46	380612	380657	plus
Repeat_69	46	380774	380819	plus
Repeat_70	46	244721	244766	plus
Repeat_70	46	345140	345095	minus
Repeat_71	45	403119	403163	plus
Repeat_71	45	403140	403184	plus
Repeat_72	45	285518	285562	plus
Repeat_72	45	387423	387467	plus
Repeat_73	45	204655	204699	plus
Repeat_73	45	353193	353149	minus
Repeat_74	45	172120	172164	plus
Repeat_74	45	363594	363550	minus
Repeat_74	45	380613	380657	plus
Repeat_74	45	380775	380819	plus
Repeat_75	45	74214	74258	plus
Repeat_75	45	363516	363472	minus
Repeat_76	44	284844	284887	plus
Repeat_76	44	293961	293918	minus
Repeat_77	43	69738	69780	plus
Repeat_77	43	277391	277349	minus
Repeat_77	43	339617	339659	plus
Repeat_78	43	68288	68330	plus
Repeat_78	43	278841	278799	minus
Repeat_78	43	390178	390220	plus
Repeat_79	43	65215	65257	plus
Repeat_79	43	239734	239776	plus
Repeat_79	43	248747	248705	minus
Repeat_79	43	281914	281872	minus
Repeat_79	43	355910	355952	plus
Repeat_80	42	363440	363481	plus
Repeat_80	42	381527	381486	minus
Repeat_81	42	180949	180990	plus
Repeat_81	42	323667	323626	minus
Repeat_82	42	179499	179540	plus
Repeat_82	42	401450	401409	minus
Repeat_83	42	74259	74300	plus
Repeat_83	42	378625	378666	plus
Repeat_84	42	583	624	plus
Repeat_84	42	65836	65877	plus
Repeat_84	42	86799	86840	plus
Repeat_84	42	122828	122869	plus
Repeat_84	42	240355	240396	plus
Repeat_84	42	281293	281252	minus
Repeat_84	42	350773	350814	plus
Repeat_84	42	381531	381572	plus
Repeat_85	41	318779	318819	plus
Repeat_85	41	381275	381315	plus
Repeat_86	41	152255	152295	plus
Repeat_86	41	243906	243946	plus
Repeat_87	41	142549	142589	plus
Repeat_87	41	310441	310401	minus
Repeat_88	41	80923	80963	plus
Repeat_88	41	80973	81013	plus
Repeat_89	41	1519	1559	plus
Repeat_89	41	376983	376943	minus
Repeat_90	41	518	558	plus
Repeat_90	41	65771	65811	plus
Repeat_90	41	86734	86774	plus
Repeat_90	41	122763	122803	plus
Repeat_90	41	240290	240330	plus
Repeat_90	41	281358	281318	minus
Repeat_90	41	350708	350748	plus
Repeat_90	41	381159	381199	plus
Repeat_91	40	62863	62902	plus
Repeat_91	40	306184	306145	minus
Repeat_92	39	326200	326238	plus
Repeat_92	39	327807	327769	minus
Repeat_93	39	66870	66908	plus
Repeat_93	39	280259	280221	minus
Repeat_93	39	377788	377750	minus
Repeat_94	38	340622	340659	plus
Repeat_94	38	340649	340686	plus
Repeat_95	38	321692	321729	plus
Repeat_95	38	401131	401168	plus
Repeat_96	38	191172	191209	plus
Repeat_96	38	191223	191260	plus
Repeat_97	38	173328	173365	plus
Repeat_97	38	328620	328657	plus
Repeat_98	38	170646	170683	plus
Repeat_98	38	204735	204698	minus
Repeat_99	38	62872	62909	plus
Repeat_99	38	242750	242787	plus
Repeat_99	38	322154	322191	plus
Repeat_100	38	742	779	plus
Repeat_100	38	65995	66032	plus
Repeat_100	38	69780	69743	minus
Repeat_100	38	86958	86995	plus
Repeat_100	38	122987	123024	plus
Repeat_100	38	240514	240551	plus
Repeat_100	38	277349	277386	plus
Repeat_100	38	281134	281097	minus
Repeat_100	38	339659	339622	minus
Repeat_100	38	350932	350969	plus
Repeat_101	37	201238	201274	plus
Repeat_101	37	212602	212566	minus
Repeat_101	37	269783	269819	plus
Repeat_102	37	172117	172153	plus
Repeat_102	37	380772	380808	plus
Repeat_102	37	381151	381187	plus
Repeat_103	37	155192	155228	plus
Repeat_103	37	305247	305283	plus
Repeat_104	37	118903	118939	plus
Repeat_104	37	166133	166097	minus
Repeat_105	36	173640	173675	plus
Repeat_105	36	225668	225703	plus
Repeat_106	36	45985	46020	plus
Repeat_106	36	205656	205691	plus
Repeat_107	36	9756	9791	plus
Repeat_107	36	286745	286780	plus
Repeat_108	35	172119	172153	plus
Repeat_108	35	380612	380646	plus
Repeat_108	35	380774	380808	plus
Repeat_108	35	381153	381187	plus
Repeat_109	35	122105	122139	plus
Repeat_109	35	122627	122661	plus
Repeat_109	35	350050	350084	plus
Repeat_109	35	350572	350606	plus
Repeat_110	35	120156	120190	plus
Repeat_110	35	132736	132702	minus
Repeat_111	35	74279	74313	plus
Repeat_111	35	379073	379107	plus
Repeat_112	35	74239	74273	plus
Repeat_112	35	74283	74317	plus
Repeat_113	35	65179	65213	plus
Repeat_113	35	239698	239732	plus
Repeat_113	35	248783	248749	minus
Repeat_113	35	281950	281916	minus
Repeat_114	34	380587	380620	plus
Repeat_114	34	381068	381101	plus
Repeat_115	34	172153	172120	minus
Repeat_115	34	363561	363594	plus
Repeat_115	34	380646	380613	minus
Repeat_115	34	380808	380775	minus
Repeat_115	34	381187	381154	minus
Repeat_116	34	74137	74170	plus
Repeat_116	34	378987	379020	plus
Repeat_117	34	66934	66967	plus
Repeat_117	34	150825	150858	plus
Repeat_117	34	280195	280162	minus
Repeat_118	33	264694	264726	plus
Repeat_118	33	397504	397536	plus
Repeat_119	33	172102	172134	plus
Repeat_119	33	381082	381114	plus
Repeat_120	33	121951	121983	plus
Repeat_120	33	349896	349928	plus
Repeat_120	33	378782	378750	minus
Repeat_121	33	62918	62950	plus
Repeat_121	33	241598	241566	minus
Repeat_121	33	352016	351984	minus
Repeat_122	33	41388	41420	plus
Repeat_122	33	221471	221503	plus
Repeat_123	32	203721	203752	plus
Repeat_123	32	326521	326552	plus
Repeat_124	32	182935	182966	plus
Repeat_124	32	360547	360516	minus
Repeat_125	32	98780	98811	plus
Repeat_125	32	106969	107000	plus
Repeat_126	32	16311	16342	plus
Repeat_126	32	26514	26483	minus
Repeat_127	32	751	782	plus
Repeat_127	32	66004	66035	plus
Repeat_127	32	74272	74303	plus
Repeat_127	32	86967	86998	plus
Repeat_127	32	122996	123027	plus
Repeat_127	32	240523	240554	plus
Repeat_127	32	281125	281094	minus
Repeat_127	32	350941	350972	plus
Repeat_128	31	384033	384063	plus
Repeat_128	31	384063	384093	plus
Repeat_129	31	376601	376631	plus
Repeat_129	31	377282	377312	plus
Repeat_130	31	323069	323099	plus
Repeat_130	31	356014	356044	plus
Repeat_131	31	285311	285341	plus
Repeat_131	31	321724	321694	minus
Repeat_131	31	401163	401133	minus
Repeat_132	31	62872	62902	plus
Repeat_132	31	242750	242780	plus
Repeat_132	31	306175	306145	minus
Repeat_132	31	322154	322184	plus
Repeat_133	31	119134	119164	plus
Repeat_133	31	203550	203580	plus
Repeat_134	31	74239	74269	plus
Repeat_134	31	74283	74313	plus
Repeat_134	31	379077	379107	plus
Repeat_135	30	377348	377377	plus
Repeat_135	30	377378	377407	plus
Repeat_136	30	376264	376293	plus
Repeat_136	30	376300	376329	plus
Repeat_137	30	171546	171575	plus
Repeat_137	30	171603	171632	plus
Repeat_138	30	152689	152718	plus
Repeat_138	30	243985	244014	plus
Repeat_139	30	142005	142034	plus
Repeat_139	30	295751	295780	plus
Repeat_139	30	379694	379665	minus
Repeat_140	30	121801	121830	plus
Repeat_140	30	237095	237066	minus
Repeat_140	30	284553	284582	plus
Repeat_140	30	349746	349775	plus
Repeat_141	30	85074	85103	plus
Repeat_141	30	338914	338943	plus
Repeat_142	30	75957	75986	plus
Repeat_142	30	207064	207035	minus
Repeat_143	30	69742	69771	plus
Repeat_143	30	277387	277358	minus
Repeat_143	30	339621	339650	plus
Repeat_143	30	378667	378638	minus
Repeat_144	30	66744	66773	plus
Repeat_144	30	280385	280356	minus
Repeat_144	30	376351	376322	minus
Repeat_145	30	65204	65233	plus
Repeat_145	30	102630	102601	minus
Repeat_145	30	239723	239752	plus
Repeat_145	30	281925	281896	minus
Repeat_145	30	355899	355928	plus
Repeat_146	30	27993	28022	plus
Repeat_146	30	116504	116475	minus

## Sheet: Table S3
Table S3. Summary of putative transposable elements (TEs) in Cicuta virosa mitogenome
Repeat	Class	Fragments	Length
Integrated	Virus	1	69
	Caulimoviridae	1	69
Multicopy	gene	1	56
	tRNA	1	56
Transposable	Element	41	3603
	DNA transposon	21	1580
	EnSpm/CACTA	5	235
	Harbinger	1	66
	Helitron	4	570
	Mariner/Tc1	1	68
	MuDR	6	405
	hAT	4	236
	LTR Retrotransposon	18	1929
	Copia	5	235
	Gypsy	13	1694
	Non-LTR Retrotransposon	2	94
	L1	2	94
Total		43	3728

## Sheet: Table S4
Table S4. Plastid-derived DNA fragments in Cicuta virosa mitogenome.
Identity	Aligned length	number of mismatches	number of gap openings	Query start	Query end	Hit start	Hit end	E value	Bit-score
92.323	495	13	5	63796	64288	68799	68328	0	680
92.323	495	13	5	63796	64288	278330	278801	0	680
98.408	377	2	3	42829	43201	40646	40270	0	660
99.223	1415	4	3	44220	45634	110484	109077	0	2545
99.468	564	2	1	108477	109040	77823	77261	0	1024
99.577	2128	1	1	84059	86178	102177	100050	0	3873
99.826	9197	9	4	32441	41633	269658	260465	0	16888
100	5915	0	0	130069	135983	116386	110472	0	10924
88.056	360	32	4	597	951	92388	92741	2.42e-115	416
84.474	380	44	4	65934	66306	323958	323587	1.15e-98	361
97.115	208	6	0	24697	24904	146162	146369	6.91e-96	351
83.972	287	37	5	30075	30358	287400	287120	2.58e-70	267
97.279	147	4	0	24513	24659	50236	50382	2.59e-65	250
100	88	0	0	1	88	102178	102265	3.48e-39	163
100	88	0	0	76473	76560	28697	28610	3.48e-39	163
95.181	83	3	1	130319	130400	16845	16763	3.53e-29	130
100	57	0	0	75788	75844	333622	333566	5.94e-22	106
91.176	68	6	0	136534	136601	250110	250043	4.63e-18	93.5
91.935	62	5	0	52358	52419	73132	73193	2.15e-16	87.9
91.935	62	5	0	52358	52419	273997	273936	2.15e-16	87.9
82.022	89	14	2	29925	30013	287562	287476	1.68e-12	75

## Sheet: Table S5
Table S5. Plastid-derived DNA fragments in Cicuta virosa nuclear genome.
Query start	Query end	Hit start	Hit end	Identity	PT length	NC length
98663	113853	1	15195	99.882	15191	15195
102525	108439	66254	72164	99.645	5915	5911
44220	44880	72152	72814	99.548	661	663
45011	45074	72803	72866	96.875	64	64
10717	15690	1702791	1707766	98.957	4974	4976
22185	25258	1697106	1700179	99.48	3074	3074
16998	18035	1696076	1697111	99.133	1038	1036
9810	10722	1700231	1701137	98.795	913	907
25900	26068	1096904	1097072	97.041	169	169
104535	104594	1639789	1639848	98.333	60	60
62118	67601	29779231	29784681	95.351	5484	5451
20735	23863	23847951	23851079	91.51	3129	3129
111520	112724	28056483	28057686	94.772	1205	1204
112878	114319	28057690	28059099	90.453	1442	1410
17912	19209	23855642	23856925	92.61	1298	1284
10417	11763	10927903	10929220	90.588	1347	1318
79760	80691	21530225	21531155	94.136	932	931
60782	61552	29784678	29785441	96.887	771	764
74507	75093	23637362	23637948	99.83	587	587
1566	2104	6865504	6866040	99.072	539	537
67597	68214	29752433	29753029	93.528	618	597
80373	80985	26748893	26749512	90.66	613	620
23982	24496	33858139	33858645	95.534	515	507
45917	46398	25175851	25176338	96.311	482	488
56939	57497	25192148	25192715	91.449	559	568
25881	26306	17783373	17783799	97.424	426	427
19200	19652	23855165	23855617	92.936	453	453
73332	73702	19616706	19617076	98.383	371	371
69481	69947	18668367	18668822	91.453	467	456
71028	71542	18668822	18669312	89.017	515	491
91053	91637	2955093	2955668	85.86	585	576
113210	113632	3982741	3983167	92.627	423	427
99781	100097	24296054	24296370	100	317	317
8079	8467	29324465	29324846	94.103	389	382
64335	64689	25211411	25211765	95.775	355	355
41684	41990	37596784	37597089	99.349	307	306
23798	24145	30857725	30858072	94.842	348	348
101643	101999	22994708	22995063	93.557	357	356
104034	104338	11048761	11049064	98.033	305	304
76472	76769	10316113	10316410	98.322	298	298
94026	94314	13029105	13029393	99.308	289	289
31755	32061	17266877	17267182	97.394	307	306
45293	45594	21539457	21539758	97.02	302	302
88360	88708	7429597	7429944	92.837	349	348
42710	43008	17266532	17266827	97.324	299	296
122818	123202	19216029	19216426	89.776	385	398
85953	86307	21531384	21531732	92.135	355	349
102302	102623	22995066	22995387	94.099	322	322
91360	91625	30926457	30926722	99.248	266	266
77089	77354	2728004	2728270	98.502	266	267
85532	85818	17157757	17158043	96.167	287	287
118635	118949	21529915	21530227	93.651	315	313
85950	86256	13883533	13883830	94.463	307	298
69599	69853	1277380	1277634	99.216	255	255
94692	94955	33485958	33486221	98.106	264	264
57673	57946	7128501	7128774	96.715	274	274
88649	89006	20700758	20701117	89.532	358	360
61584	61829	1585717	1585963	98.785	246	247
60988	61223	9136808	9137043	100	236	236
971	1322	9204000	9204347	89.266	352	348
51214	51485	29891897	29892167	95.588	272	271
18531	18962	24893794	24894224	84.758	432	431
97782	98053	23663021	23663291	95.221	272	271
57718	57986	30857460	30857728	95.167	269	269
105449	105745	20793756	20794052	91.919	297	297
16227	16474	38772589	38772836	96.774	248	248
88445	88670	10763702	10763927	99.558	226	226
29182	29410	6865275	6865503	98.69	229	229
113087	113367	3438182	3438456	92.933	281	275
34830	35116	28150112	28150389	92.466	287	278
88553	88845	15791415	15791707	91.126	293	293
85444	85666	6865056	6865278	98.655	223	223
108840	109059	25848123	25848342	98.636	220	220
118833	119088	15834295	15834550	93.75	256	256
19966	20350	7502000	7502383	84.794	385	384
50811	51020	32837338	32837546	99.524	210	209
29	327	2771539	2771840	89.508	299	302
105912	106221	7451276	7451589	88.571	310	314
3201	3405	6866040	6866244	99.512	205	205
33770	34043	37616948	37617222	91.304	274	275
82402	82766	780761	781131	85.263	365	371
102436	102662	3881269	3881502	95.726	227	234
104728	104963	19907163	19907396	94.068	236	234
95854	96054	23368715	23368915	98.507	201	201
34634	34824	8602700	8602890	100	191	191
119888	120202	14303101	14303413	87.025	315	313
66944	67167	19234510	19234728	95.536	224	219
34060	34262	22382660	22382862	98.03	203	203
62974	63229	8177922	8178177	91.44	256	256
9375	9588	5411433	5411646	95.794	214	214
225	413	6864867	6865055	99.471	189	189
84555	84940	21581897	21582251	84.062	386	355
109435	109684	39372885	39373128	91.6	250	244
126699	126947	30841041	30841284	91.6	249	244
5324	5555	12853736	12853958	93.562	232	223
118450	118640	22511164	22511354	98.429	191	191
28349	28529	10898829	10899009	100	181	181
16223	16426	35675345	35675548	96.078	204	204
2524	2769	8596511	8596756	90.65	246	246
69991	70241	18668105	18668364	90.076	251	260
52750	52938	27508027	27508215	97.884	189	189
31711	31973	31781971	31782230	89.474	263	260
33113	33369	3982248	3982511	89.434	257	264
122122	122315	4258989	4259182	96.907	194	194
75969	76168	21531732	21531931	96	200	200
21207	21406	6802443	6802641	96	200	199
52269	52461	30841327	30841519	96.891	193	193
21823	22048	3982511	3982734	92.511	226	224
102132	102362	19907795	19908023	91.775	231	229
102546	102731	8435488	8435673	97.312	186	186
112833	113018	25105371	25105556	97.312	186	186
85480	85670	20261745	20261935	96.335	191	191
87861	88055	25351473	25351660	95.897	195	188
23243	23414	33456745	33456916	98.837	172	172
108440	108618	9147144	9147322	97.207	179	179
93403	93796	13335500	13335907	81.055	394	408
461	675	25644087	25644302	92.13	215	216
51440	51623	5128470	5128653	96.196	184	184
51117	51353	7575563	7575802	89.583	237	240
61843	62067	27807446	27807659	91.556	225	214
83631	83798	35522673	35522840	98.81	168	168
86977	87167	1809201	1809391	94.764	191	191
12107	12285	10622474	10622652	96.648	179	179
26615	26826	29328296	29328507	91.981	212	212
13448	13608	146412	146572	99.379	161	161
125418	125607	10897186	10897373	94.211	190	188
32393	32547	25124246	25124400	100	155	155
6050	6203	12251057	12251210	100	154	154
37856	38054	3679785	3679992	91.827	199	208
93403	93795	13294570	13294982	80.048	393	413
92332	92597	35629263	35629532	85.556	266	270
71192	71362	38817406	38817578	95.954	171	173
632	846	2852829	2853040	90.278	215	212
87749	87974	21531156	21531392	88.608	226	237
48847	48996	35463117	35463266	100	150	150
79420	79574	8846649	8846803	98.71	155	155
21097	21253	12390120	12390276	98.089	157	157
126943	127189	13018689	13018922	87.449	247	234
71119	71284	1346345	1346504	96.386	166	160
102623	102835	10161065	10161267	90.141	213	203
22038	22280	21071496	21071741	86.747	243	246
11584	11762	17445862	17446034	93.855	179	173
97467	97715	7838360	7838592	86.747	249	233
98221	98370	23368566	23368715	98	150	150
94358	94503	10131491	10131636	98.63	146	146
85982	86204	15938560	15938803	86.939	223	244
85054	85208	21767736	21767890	96.129	155	155
15363	15502	35522534	35522673	99.286	140	140
56026	56262	4130316	4130572	85.603	237	257
87580	87847	21003337	21003591	84.444	268	255
20794	20930	15930432	15930568	99.27	137	137
13318	13451	24910770	24910903	100	134	134
79773	79905	8435256	8435388	100	133	133
97639	97794	20979698	20979853	94.872	156	156
125797	126020	39373131	39373344	87.168	224	214
8202	8383	3723923	3724105	90.71	182	183
90268	90424	6095923	6096079	94.268	157	157
33061	33210	10898680	10898829	94.667	150	150
112313	112534	21350428	21350649	85.714	222	222
38526	38654	23369314	23369442	99.225	129	129
119962	120205	23250854	23251099	84	244	246
104459	104613	14187428	14187580	93.548	155	153
99079	99322	39225347	39225584	84.016	244	238
51479	51639	773054	773217	92.073	161	164
93167	93348	2020478	2020656	89.56	182	179
75306	75511	11820567	11820767	86.957	206	201
93581	93851	13336127	13336393	82.182	271	267
13772	13896	22430413	22430537	99.2	125	125
91687	91812	16271474	16271599	98.413	126	126
79810	79932	24434404	24434526	99.187	123	123
31582	31759	4630022	4630188	89.888	178	167
79489	79679	6286970	6287146	88.482	191	177
109337	109539	35042348	35042548	86.73	203	201
98473	98610	12073587	12073724	94.928	138	138
28845	28998	24281043	24281195	92.208	154	153
87042	87196	9823773	9823927	91.667	155	155
91687	91812	16297200	16297324	97.619	126	125
112546	112675	35675544	35675673	96.154	130	130
96127	96276	3222500	3222649	92	150	150
98406	98562	14905056	14905205	91.72	157	150
95920	96033	35463356	35463469	100	114	114
98378	98493	23369540	23369655	99.138	116	116
19963	20080	23695484	23695602	98.319	118	119
77903	78013	12564182	12564292	100	111	111
99239	99395	3609946	3610099	90.446	157	154
114464	114663	20097294	20097487	85.854	200	194
93581	93851	13295259	13295510	81.387	271	252
22189	22442	718401	718649	81.395	254	249
64141	64354	8708311	8708521	83.645	214	211
93688	93851	13273848	13274006	89.024	164	159
31481	31627	19274324	19274469	91.156	147	146
2680	2813	24550003	24550137	93.333	134	135
2680	2813	24553087	24553221	93.333	134	135
2680	2813	24556171	24556305	93.333	134	135
2680	2813	24559255	24559389	93.333	134	135
2680	2813	24562339	24562473	93.333	134	135
2680	2813	24565429	24565563	93.333	134	135
2680	2813	24596957	24597091	93.333	134	135
57609	57720	30841520	30841631	98.214	112	112
2680	2813	24546925	24547059	92.593	134	135
2680	2813	24568534	24568668	92.593	134	135
26660	26763	25124143	25124246	100	104	104
123030	123164	15960001	15960132	92.593	135	132
4062	4223	7228626	7228781	88.272	162	156
34545	34655	32834699	32834809	97.297	111	111
24820	24953	21531930	21532063	91.791	134	134
2680	2813	24536465	24536599	91.852	134	135
28294	28480	4432548	4432726	85.027	187	179
73608	73712	17406709	17406813	98.095	105	105
14174	14281	19038626	19038733	97.222	108	108
65609	65710	35463530	35463631	99.02	102	102
66071	66220	1198550	1198697	88.667	150	148
93154	93275	14187582	14187703	93.496	122	122
91135	91321	20184124	20184324	84.314	187	201
2689	2813	24603784	24603908	92.8	125	125
12178	12282	21941438	21941542	97.143	105	105
12949	13044	35462849	35462944	100	96	96
81730	81860	8371157	8371287	90.84	131	131
18619	18740	16635307	16635428	92.623	122	122
104716	104813	19936693	19936791	98.99	98	99
25571	25674	27075543	27075646	97.115	104	104
26880	27051	3028162	3028334	85.057	172	173
11988	12103	20724113	20724227	93.966	116	115
32232	32324	23369222	23369314	100	93	93
61237	61333	23369445	23369540	98.969	97	96
42054	42179	23540177	23540302	91.27	126	126
6315	6466	14287956	14288099	87.5	152	144
75357	75590	36150584	36150820	80.083	234	237
45944	46099	1423072	1423227	85.897	156	156
65584	65758	4139102	4139280	84.066	175	179
61921	62010	35463028	35463117	100	90	90
80318	80460	2772754	2772896	87.413	143	143
41555	41704	3044353	3044501	86.667	150	149
100891	100997	13883876	13883982	94.393	107	107
94646	94758	23493573	23493685	92.92	113	113
114334	114453	27807808	27807926	91.736	120	119
93403	93585	13273608	13273780	83.607	183	173
96096	96320	14352048	14352263	80.444	225	216
30964	31058	23695601	23695694	97.895	95	94
74555	74676	25140391	25140511	90.984	122	121
126879	126984	27584046	27584150	94.34	106	105
60473	60636	36485349	36485509	84.848	164	161
51158	51288	24417247	24417389	88.112	131	143
124312	124412	24417548	24417648	95.05	101	101
121274	121362	35462942	35463031	98.889	89	90
75373	75463	2282157	2282247	97.802	91	91
125485	125608	2545750	2545873	89.516	124	124
114464	114602	27807712	27807851	87.324	139	140
102446	102536	35463267	35463357	97.802	91	91
12502	12603	16635209	16635310	94.118	102	102
108224	108432	17129415	17129619	80.569	209	205
25569	25664	21548327	21548422	95.833	96	96
51949	52062	6866237	6866343	92.174	114	107
126522	126613	2545661	2545751	96.739	92	91
92918	93020	10645045	10645147	93.204	103	103
14588	14700	14543153	14543264	91.15	113	112
59936	60026	39417771	39417861	96.703	91	91
60473	60636	36495193	36495353	83.636	164	161
67818	67992	12591877	12592048	82.286	175	172
77023	77117	1601801	1601893	94.737	95	93
92001	92082	4372954	4373035	98.78	82	82
115528	115639	7697313	7697424	90.265	112	112
93228	93327	7917057	7917156	93	100	100
38402	38483	20591155	20591236	98.78	82	82
22213	22313	21071740	21071838	93.069	101	99
1853	1958	2771434	2771538	91.509	106	105
87214	87296	20591236	20591318	97.59	83	83
88325	88412	19036220	19036307	95.455	88	88
87579	87666	19907542	19907630	95.506	88	89
84458	84543	4373037	4373122	95.349	86	86
4007	4095	12391555	12391643	94.382	89	89
100701	100786	22995385	22995471	95.402	86	87
99891	99979	35675774	35675862	94.382	89	89
20673	20776	8869830	8869932	90.385	104	103
79922	80003	23673691	23673772	96.341	82	82
83809	83899	36253484	36253574	93.407	91	91
92343	92432	2492550	2492639	93.333	90	90
18085	18162	12497113	12497190	97.436	78	78
48091	48199	17131833	17131939	88.991	109	107
26876	26952	11037614	11037690	97.403	77	77
24162	24232	15582290	15582360	100	71	71
96682	96764	19908018	19908101	95.238	83	84
107464	107546	35676234	35676316	95.181	83	83
66543	66612	2492635	2492704	100	70	70
20104	20200	30984906	30985002	90.722	97	97
100650	100790	5231437	5231578	83.333	141	142
9399	9546	10568571	10568716	82.55	148	146
95171	95322	15381894	15382042	82.237	152	149
99503	99603	37786085	37786188	89.423	101	104
117047	117143	38772836	38772936	90.099	97	101
97774	97844	20979610	20979680	98.592	71	71
23418	23500	34983428	34983510	93.976	83	83
87408	87481	35463459	35463533	97.333	74	75
92861	92943	35676011	35676093	93.976	83	83
7972	8084	3725298	3725409	86.726	113	112
124312	124381	5585242	5585311	98.571	70	70
23695	23761	37376998	37377064	100	67	67
67580	67657	540156	540233	94.872	78	78
43451	43525	547049	547123	96	75	75
117392	117487	6817814	6817909	89.583	96	96
7923	8013	6994781	6994869	91.209	91	89
107086	107190	11455085	11455189	87.619	105	105
96742	96844	22541977	22542071	89.32	103	95
106876	106974	37769970	37770068	88.889	99	99
88981	89056	19906844	19906919	94.737	76	76
106539	106602	35675672	35675735	100	64	64
9345	9449	147192	147296	86.792	105	105
113323	113388	4373125	4373190	98.485	66	66
3315	3402	31650584	31650670	90.909	88	87
16976	17041	35463628	35463693	98.485	66	66
88326	88414	8713019	8713107	90	89	89
108904	108996	32869821	32869912	89.247	93	92
110367	110482	6167921	6168029	85.345	116	109
88201	88336	9181901	9182043	81.944	136	143
108714	108777	9882522	9882585	98.438	64	64
85331	85403	16915250	16915322	94.521	73	73
31671	31752	17266826	17266907	91.463	82	82
89131	89231	22091684	22091777	88.119	101	94
112374	112440	23349020	23349086	97.015	67	67
113901	113970	28402146	28402215	95.714	70	70
105753	105821	1004320	1004388	95.652	69	69
16398	16463	3445812	3445877	96.97	66	66
100428	100562	5231597	5231731	81.481	135	135
101474	101536	11095389	11095451	98.413	63	63
96605	96694	24895867	24895957	89.011	90	91
56328	56414	546905	546989	89.655	87	85
96330	96403	2492778	2492851	93.243	74	74
168	244	2771628	2771704	92.308	77	77
54467	54547	3565445	3565529	90.698	81	85
21152	21216	6802362	6802426	96.923	65	65
14851	14933	10893464	10893547	90.476	83	84
82549	82606	4246815	4246872	100	58	58
82549	82606	4267523	4267580	100	58	58
39106	39177	17973349	17973417	94.444	72	69
96847	96917	22932234	22932303	94.366	71	70
8470	8527	29324411	29324468	100	58	58
102192	102263	1517802	1517873	93.056	72	72
111765	111827	15762211	15762273	96.825	63	63
12576	12659	16635153	16635236	89.535	84	84
79299	79371	24673476	24673547	93.151	73	72
6132	6228	25140255	25140355	86.139	97	101
111513	111607	1386768	1386862	86.458	95	95
111844	111941	8603372	8603469	85.714	98	98
29788	29876	13644234	13644322	87.64	89	89
91313	91368	19036360	19036415	100	56	56
96353	96426	3222702	3222773	91.892	74	72
123686	123750	4024417	4024480	95.385	65	64
125607	125673	6708114	6708180	94.03	67	67
87816	87932	8520210	8520329	82.5	117	120
76480	76560	12807512	12807594	89.157	81	83
110251	110314	19036305	19036369	95.385	64	65
115726	115790	23673893	23673956	95.385	65	64
23967	24057	26914072	26914157	87.912	91	86
102601	102687	37768085	37768174	87.778	87	90
86885	86948	37768857	37768920	95.312	64	64
56306	56365	546989	547048	96.667	60	60
7483	7614	1259902	1260033	81.022	132	132
91826	91897	1477199	1477270	91.667	72	72
84319	84420	2626855	2626956	84.314	102	102
66664	66781	5052103	5052219	82.203	118	117
38664	38726	6767588	6767650	95.238	63	63
17647	17709	15545090	15545152	95.238	63	63
119859	119918	19038733	19038792	96.667	60	60
63676	63736	29783084	29783143	96.721	61	60
26207	26263	37356459	37356515	98.246	57	57
90568	90636	4084368	4084435	92.754	69	68
23934	24010	6134854	6134930	89.61	77	77
36015	36107	17480568	17480664	85.567	93	97
67794	67868	18007132	18007205	90.667	75	74
87433	87498	19036157	19036221	93.939	66	65
33089	33156	20559477	20559544	92.647	68	68
97108	97178	24417484	24417554	91.549	71	71
103588	103664	28916063	28916139	89.61	77	77
112028	112095	778587	778653	92.647	68	67
88978	89038	2492432	2492492	95.082	61	61
96112	96163	3222659	3222710	100	52	52
31556	31631	4254657	4254732	89.474	76	76
31556	31631	4255387	4255462	89.474	76	76
20160	20229	10622671	10622740	91.429	70	70
94831	94888	18313054	18313111	96.552	58	58
29006	29100	24281670	24281763	85.263	95	94
117495	117546	31611505	31611556	100	52	52
105188	105269	37769017	37769098	87.805	82	82
86620	86670	1539783	1539833	100	51	51
93161	93226	2124451	2124516	92.424	66	66
48542	48595	7655844	7655897	98.148	54	54
108855	108922	13254673	13254737	92.647	68	65
81865	81951	14373280	14373366	86.207	87	87
70319	70410	14529274	14529367	85.106	92	94
96783	96846	19011938	19012000	93.75	64	63
27123	27188	19274260	19274325	92.424	66	66
108153	108206	35675865	35675918	98.148	54	54
93099	93166	2020861	2020928	91.176	68	68
5544	5618	12775996	12776069	89.333	75	74
97145	97200	31770389	31770444	96.429	56	56
4325	4403	37769419	37769494	88.608	79	76
127931	128026	6167836	6167921	85.417	96	86
84018	84099	14366193	14366268	87.805	82	76
101999	102126	1517648	1517771	80	128	124
126879	126929	5585312	5585362	98.039	51	51
32377	32469	7344325	7344418	84.211	93	94
52630	52689	14504710	14504769	93.333	60	60
86344	86415	15759225	15759297	89.041	72	73
112538	112591	20897486	20897539	96.296	54	54
63676	63736	25211788	25211847	93.443	61	60
55066	55133	37768218	37768287	90	68	70
99503	99563	37786223	37786282	93.443	61	60
65661	65713	1010117	1010169	96.226	53	53
107641	107703	13452400	13452460	92.063	63	61
116872	116930	35676174	35676232	93.22	59	59
40437	40495	35676320	35676378	93.22	59	59
51144	51201	540350	540407	93.22	58	58
19341	19416	10938969	10939044	86.842	76	76
88157	88242	16326949	16327033	84.884	86	85
15192	15255	28804674	28804737	90.769	64	64
17493	17556	37769100	37769163	90.625	64	64
12529	12603	718650	718724	86.667	75	75
45265	45332	21479258	21479321	89.706	68	64
3666	3729	25825490	25825557	89.706	64	68
98743	98793	2315884	2315933	96.078	51	50
100163	100243	3725186	3725264	85.185	81	79
19325	19407	10181916	10181998	84.337	83	83
107553	107639	10202913	10202998	83.908	87	86
5465	5519	1010388	1010442	92.727	55	55
83634	83685	1300397	1300448	94.231	52	52
55389	55443	3058718	3058772	92.727	55	55
102974	103037	3545837	3545900	89.062	64	64
33148	33223	8822690	8822766	85.714	76	77
91079	91133	20184350	20184404	92.727	55	55
119833	119921	24884962	24885049	83.333	89	88
50123	54179	36040645	36044710	99.508	4057	4066
102104	104730	74659436	74662059	95.629	2627	2624
8415	9803	21507868	21509258	98.994	1389	1391
44260	45634	53164785	53166154	97.821	1375	1370
39533	40815	27773138	27774407	97.038	1283	1270
62351	63424	50095907	50096979	98.976	1074	1073
48423	49381	36039689	36040647	100	959	959
24905	25855	64166866	64167815	99.579	951	950
1439	2463	32098976	32099997	96.488	1025	1022
43188	44265	53155005	53156076	94.388	1078	1072
91779	92802	27190934	27191954	94.347	1024	1021
80720	81626	25237266	25238161	96.26	907	896
76151	77118	18883168	18884119	90.021	968	952
47512	48233	32016086	32016803	96.537	722	718
68713	69338	71497159	71497786	95.866	626	628
54217	54738	57461529	57462053	98.667	522	525
77124	77792	18884492	18885159	91.642	669	668
79684	80153	50094212	50094681	99.787	470	470
418	899	36044717	36045204	98.156	482	488
16411	16811	50093469	50093869	99.501	401	401
118048	118641	4647953	4648520	89.28	594	568
94154	94538	17340646	17341029	98.442	385	384
85618	85973	50093113	50093468	99.719	356	356
110972	111318	54667113	54667459	97.989	347	347
47518	47939	36008438	36008852	91.962	422	415
104762	105194	74659022	74659437	91.244	433	416
8386	8714	10150650	10150979	97.576	329	330
93379	93718	27361140	27361479	96.471	340	340
93682	93983	25231330	25231631	98.013	302	302
2878	3168	35320336	35320626	98.282	291	291
85262	85565	4807750	4808056	96.743	304	307
115845	116176	14767915	14768253	94.118	332	339
97906	98206	50092825	50093121	97.342	301	297
85262	85565	4761534	4761843	96.452	304	310
34526	34796	66255053	66255323	100	271	271
55858	56246	18884119	18884492	90.585	389	374
115535	115809	5836444	5836717	99.273	275	274
56762	57043	50093930	50094216	97.909	282	287
96466	96731	56566534	56566799	100	266	266
115535	115809	5700884	5701157	98.909	275	274
36347	36636	50095615	50095907	96.939	290	293
13197	13500	69573905	69574200	95.724	304	296
21241	21518	24936527	24936804	97.849	278	278
93269	93544	28723646	28723921	97.826	276	276
28711	28980	35139660	35139930	98.524	270	271
12340	12604	16845856	16846120	98.113	265	265
25380	25688	68250837	68251141	93.891	309	305
119187	119477	11478969	11479262	94.898	291	294
88612	88861	57462180	57462430	99.602	250	251
104701	104974	67667877	67668150	96.35	274	274
111074	111356	11036574	11036855	95.406	283	282
82740	82998	27239902	27240160	97.683	259	259
51152	51433	28995974	28996257	95.07	282	284
4249	4492	64753607	64753852	99.187	244	246
91238	91486	74645668	74645916	98.394	249	249
59848	60163	13479539	13479857	91.641	316	319
92768	93002	69724599	69724833	100	235	235
67956	68195	31310265	31310504	98.333	240	240
96410	96678	9533826	9534101	94.565	269	276
5759	6013	57443035	57443288	96.471	255	254
82059	82308	72671417	72671665	96.8	250	249
89361	89587	9357139	9357365	98.678	227	227
15984	16238	9417857	9418109	95.294	255	253
99734	99974	4702406	4702645	96.68	241	240
26107	26352	23914246	23914490	95.968	246	245
15672	15957	19038133	19038416	91.319	286	284
82001	82315	67044759	67045050	90.159	315	292
21326	21537	16645181	16645392	99.528	212	212
8260	8474	21504075	21504289	99.07	215	215
69824	70041	36316499	36316716	98.63	218	218
32770	33060	20858762	20859037	91.409	291	276
127229	127436	67784255	67784462	100	208	208
31272	31480	50095200	50095408	99.522	209	209
29970	30180	50094680	50094890	99.052	211	211
32361	32564	4405071	4405274	100	204	204
46229	46452	40589422	40589645	96.875	224	224
33434	33682	25243697	25243945	93.6	249	249
120898	121181	15902446	15902720	90.493	284	275
86956	87174	33514555	33514772	96.804	219	218
124180	124376	72324194	72324390	100	197	197
127296	127491	56984082	56984277	100	196	196
91554	91842	4357703	4357984	89.619	289	282
26627	26824	50095003	50095200	99.495	198	198
103112	103325	72471247	72471460	96.729	214	214
49585	49788	5455094	5455297	97.561	204	204
29777	30075	14125365	14125654	88.294	299	290
14774	15038	25926100	25926356	90.943	265	257
94984	95221	12196403	12196636	93.277	238	234
96675	96865	19996209	19996399	99.476	191	191
65989	66208	51695867	51696082	95.455	220	216
94984	95221	12175726	12175959	92.857	238	234
91523	91762	25244213	25244460	91.935	240	248
114983	115181	69881354	69881552	97.487	199	199
4225	4413	4056060	4056248	98.942	189	189
18639	18919	18338828	18339097	88.968	281	270
10702	10931	73795126	73795356	93.074	230	231
104051	104232	67785300	67785481	99.451	182	182
33673	33855	67783507	67783689	98.907	183	183
112297	112488	9360997	9361192	96.429	192	196
64221	64398	68113356	68113534	98.883	178	179
74709	74888	12862455	12862635	98.343	180	181
74709	74888	12878234	12878414	98.343	180	181
126395	126671	15687874	15688135	88.129	277	262
113056	113357	15288989	15289268	86.645	302	280
14600	14817	19044784	19044989	93.119	218	206
1168	1405	72442437	72442659	91.176	238	223
120825	121002	65473521	65473698	97.753	178	178
94609	94785	14088931	14089107	97.74	177	177
92354	92535	9418130	9418311	96.703	182	182
123995	124381	73929356	73929739	81.013	387	384
6688	6852	21504288	21504452	98.788	165	165
98354	98537	35140681	35140863	95.652	184	183
66108	66403	68559914	68560182	86.149	296	269
66108	66403	68627599	68627867	86.149	296	269
76713	76882	5168711	5168880	97.647	170	170
62043	62236	70788484	70788677	93.814	194	194
66108	66403	68594864	68595133	85.811	296	270
66108	66403	68597247	68597516	85.811	296	270
66108	66403	68602402	68602675	85.473	296	274
49306	49537	74845928	74846168	88.525	232	241
66108	66403	68622267	68622536	85.135	296	270
28967	29115	57461001	57461149	100	149	149
38096	38273	28065719	28065897	94.413	178	179
66108	66403	68607652	68607921	84.797	296	270
77515	77718	9633076	9633278	90.686	204	203
1920	2075	26545030	26545183	98.077	156	154
66108	66403	68916884	68917150	84.797	296	267
66108	66403	68589619	68589889	84.564	296	271
31538	31685	71822962	71823109	99.324	148	148
77515	77719	9652482	9652685	90.244	205	204
66108	66403	68563738	68564005	84.459	296	268
105900	106045	67785575	67785720	99.315	146	146
66109	66403	68631417	68631681	84.407	295	265
50933	51154	28995676	28995897	87.892	222	222
14492	14635	45235738	45235881	99.306	144	144
66108	66403	68601031	68601299	84.122	296	269
66109	66403	68593443	68593708	84.068	295	266
66109	66403	68606231	68606496	84.068	295	266
66109	66403	68615602	68615866	84.068	295	265
66108	66401	68617022	68617288	84.014	294	267
86424	86646	17534635	17534855	87.931	223	221
98204	98341	37759726	37759863	100	138	138
66108	66403	68611441	68611709	83.784	296	269
66108	66403	68612812	68613080	83.784	296	269
66108	66403	68626231	68626498	83.784	296	268
66108	66403	68859688	68859955	83.784	296	268
110137	110273	64167914	64168050	100	137	137
66108	66403	68635643	68635908	83.784	296	266
66108	66403	68715654	68715920	83.784	296	267
66108	66403	68732843	68733108	83.784	296	266
66108	66403	68791448	68791714	83.784	296	267
66108	66403	68822531	68822796	83.784	296	266
66109	66403	68620846	68621111	83.729	295	266
93003	93157	5168306	5168457	96.129	155	152
66108	66403	68892147	68892414	83.446	296	268
66108	66403	68910591	68910858	83.446	296	268
34170	34320	5168458	5168611	96.104	151	154
17195	17328	57462052	57462185	100	134	134
66108	66403	68824962	68825227	83.446	296	266
40506	40651	11728662	11728806	97.26	146	145
8248	8380	21509258	21509390	100	133	133
46897	47157	51407689	51407970	83.803	261	282
60312	60449	50096973	50097110	98.551	138	138
66108	66403	68888304	68888571	83.108	296	268
66108	66403	68913038	68913303	83.108	296	266
7797	7938	9418405	9418547	97.203	142	143
66109	66403	68610035	68610293	83.39	295	259
66106	66403	68893558	68893826	82.886	298	269
43817	43960	21353262	21353403	96.528	144	142
113299	113455	28996248	28996401	94.268	157	154
88114	88258	30433524	30433668	95.862	145	145
109317	109452	36306688	36306823	97.794	136	136
66109	66403	68624650	68624908	83.051	295	259
66108	66401	68562316	68562579	82.653	294	264
66108	66403	68982952	68983219	82.432	296	268
110814	110952	19843513	19843648	97.122	139	136
114155	114346	71382879	71383068	88.542	192	190
87856	87995	71498143	71498282	96.429	140	140
66108	66403	68632838	68633095	82.77	296	258
66106	66403	68889715	68889982	82.215	298	268
66108	66403	68895992	68896253	82.432	296	262
117609	117751	11728806	11728949	95.139	143	144
66108	66403	68558492	68558758	82.095	296	267
77738	77890	18885162	18885314	92.81	153	153
14774	14956	62540003	62540184	88.649	183	182
42124	42249	47572686	47572811	97.619	126	126
35937	36056	50095498	50095617	99.167	120	120
46665	46792	11971910	11972037	96.875	128	128
99468	99583	25232311	25232426	100	116	116
42124	42249	48278861	48278986	96.825	126	126
42124	42249	48321189	48321314	96.825	126	126
42124	42243	48410169	48410288	98.333	120	120
42124	42243	48418598	48418717	98.333	120	120
42124	42243	48485276	48485395	98.333	120	120
42124	42243	48493705	48493824	98.333	120	120
42124	42243	48730175	48730294	98.333	120	120
42124	42249	48742237	48742362	96.825	126	126
42124	42243	48828055	48828174	98.333	120	120
42124	42243	48836484	48836603	98.333	120	120
42124	42243	48903178	48903297	98.333	120	120
42124	42243	48911607	48911726	98.333	120	120
42124	42243	49144309	49144428	98.333	120	120
42124	42243	49152740	49152859	98.333	120	120
42124	42249	49359293	49359418	96.825	126	126
66108	66403	68619425	68619686	81.419	296	262
66108	66403	68630000	68630261	81.419	296	262
66108	66362	68898244	68898474	83.137	255	231
119065	119195	11475472	11475602	95.42	131	131
91693	91955	14132937	14133212	81.227	263	276
72796	72926	22890710	22890840	95.42	131	131
96642	96811	9361397	9361571	88.571	170	175
66109	66403	68599630	68599883	81.695	295	254
42124	42249	48096881	48097006	96.032	126	126
42124	42243	49660797	49660916	97.5	120	120
66108	66403	68592022	68592283	81.081	296	262
66108	66403	68604810	68605071	81.081	296	262
52666	52858	21018566	21018760	85.714	193	195
76061	76176	25231696	25231811	98.276	116	116
32770	32890	20867624	20867744	96.694	121	121
36701	36830	17217995	17218123	94.615	130	129
66108	66403	68614183	68614444	80.743	296	262
66138	66403	68896859	68897096	81.955	266	238
77645	77751	25231100	25231206	100	107	107
126244	126367	7162528	7162651	95.161	124	124
25781	25895	17219086	17219200	97.391	115	115
22245	22357	68113534	68113648	97.391	113	115
35154	35283	72442661	72442790	93.077	130	130
7615	7752	3956069	3956206	91.304	138	138
36585	36690	40499234	40499338	99.057	106	105
44339	44494	66511862	66512018	88.75	156	157
8556	8679	17218653	17218772	94.355	124	120
26126	26268	21295080	21295223	90.278	143	144
19627	19736	59937112	59937221	97.273	110	110
17703	17821	62118077	62118196	95	119	120
17420	17535	4154518	4154632	95.69	116	115
113872	113971	21507602	21507701	100	100	100
96144	96243	45481581	45481680	100	100	100
117263	117364	5168612	5168713	99.02	102	102
79561	79659	17218774	17218872	100	99	99
46072	46173	17585902	17586003	99.02	102	102
113290	113461	17292641	17292797	87.209	172	157
36982	37085	64167809	64167913	98.095	104	105
34847	34974	10899179	10899304	92.188	128	126
66108	66225	68707021	68707138	94.068	118	118
66108	66225	68711345	68711462	94.068	118	118
66108	66225	68782841	68782958	94.068	118	118
66108	66225	68787144	68787261	94.068	118	118
66108	66225	68808632	68808749	94.068	118	118
66108	66225	68811029	68811146	94.068	118	118
66108	66225	68813426	68813543	94.068	118	118
66108	66225	68815823	68815940	94.068	118	118
66108	66225	68818220	68818337	94.068	118	118
44075	44173	44888326	44888424	98.99	99	99
107492	107655	25790965	25791123	86.585	164	159
53979	54083	45235636	45235738	97.143	105	103
125460	125589	71868152	71868281	90.769	130	130
125267	125429	71868277	71868434	86.503	163	158
92720	92819	74723127	74723226	98	100	100
73064	73242	3536394	3536569	84.358	179	176
90501	90608	5558162	5558269	95.37	108	108
21691	21909	19980686	19980899	81.364	219	214
80626	80721	2831533	2831627	98.958	96	95
96717	96866	14163006	14163148	88	150	143
549	640	50095409	50095500	100	92	92
38566	38672	52847529	52847635	95.327	107	107
68873	68995	66261366	66261487	91.87	123	122
2237	2332	67783686	67783780	98.958	96	95
119361	119563	9376873	9377072	82.039	203	200
86535	86633	9418309	9418406	96.97	99	98
81600	81729	21626348	21626468	90.769	130	121
96604	96707	17218123	17218225	95.192	104	103
94237	94327	56983981	56984071	98.901	91	91
68931	69060	66261240	66261369	89.231	130	130
66108	66225	68683939	68684056	91.525	118	118
66108	66225	68759780	68759897	91.525	118	118
106712	106841	14820780	14820907	89.231	130	128
71167	71354	17201280	17201475	82.143	188	196
86147	86248	21626522	21626623	95.098	102	102
115172	115276	25245049	25245153	94.286	105	105
80575	80734	35216282	35216440	85	160	159
77605	77724	66179448	66179567	90.833	120	120
74652	74738	71509159	71509245	100	87	87
90650	90767	5558277	5558391	91.525	118	115
18505	18590	73136493	73136578	100	86	86
18505	18590	73151965	73152050	100	86	86
18505	18590	73379368	73379453	100	86	86
18505	18590	73394851	73394936	100	86	86
92596	92727	74726431	74726561	88.636	132	131
32310	32439	5404397	5404518	89.231	130	122
39457	39539	67783425	67783507	100	83	83
66108	66273	68915481	68915636	84.337	166	156
30265	30358	25231207	25231300	95.745	94	94
47764	47851	25232683	25232770	97.727	88	88
32310	32439	5371678	5371799	88.462	130	122
105656	105754	17217866	17217964	93.939	99	99
36267	36353	29326245	29326332	97.727	87	88
66296	66403	68684083	68684185	92.593	108	103
66296	66403	68808757	68808859	92.593	108	103
66296	66403	68811154	68811256	92.593	108	103
66296	66403	68813551	68813653	92.593	108	103
66296	66403	68815948	68816050	92.593	108	103
66296	66403	68818345	68818447	92.593	108	103
81263	81381	17218479	17218591	89.916	119	113
8044	8143	45491621	45491722	93.204	100	102
38631	38750	52847635	52847753	89.256	120	119
3556	3635	57461221	57461300	100	80	80
17222	17322	64260890	64260990	93.069	101	101
55871	55960	11790562	11790651	95.556	90	90
75233	75326	17232692	17232784	94.681	94	93
66296	66403	68707146	68707248	91.667	108	103
66296	66403	68782966	68783068	91.667	108	103
121474	121549	57461396	57461471	100	76	76
98508	98619	17218370	17218480	89.286	112	111
64386	64463	44065025	44065102	98.718	78	78
66296	66403	68711470	68711572	90.741	108	103
66296	66403	68787269	68787371	90.741	108	103
66296	66403	68759924	68760024	90.741	108	101
12929	13001	57461149	57461221	100	73	73
126658	126735	13022801	13022878	97.436	78	78
66296	66394	68987540	68987633	91.919	99	94
112489	112571	15288914	15288996	95.181	83	83
66108	66193	68987412	68987497	94.186	86	86
102526	102614	74885866	74885954	93.258	89	89
41099	41168	5168939	5169008	100	70	70
55314	55386	10395657	10395729	98.63	73	73
111137	111271	11037308	11037438	85	135	131
4880	4962	74845844	74845925	95.181	83	82
100111	100179	10380106	10380174	100	69	69
104102	104173	50094890	50094961	98.611	72	72
120909	120977	50097167	50097235	100	69	69
66294	66403	68915631	68915736	88.288	110	106
127172	127288	74164422	74164532	87.179	117	111
72893	73034	3536256	3536394	83.099	142	139
92434	92542	4638838	4638948	87.387	109	111
35749	35816	44889932	44889999	100	68	68
118765	118866	72522567	72522664	89.216	102	98
109588	109669	74845719	74845800	93.902	82	82
59247	59312	14737749	14737814	100	66	66
19026	19133	18338716	18338817	88.073	108	102
30178	30270	22646679	22646772	90.426	93	94
18167	18284	26989190	26989305	85.593	118	116
104424	104498	57217109	57217183	96	75	75
98947	99012	72219399	72219464	100	66	66
102467	102544	24110133	24110209	94.937	78	77
38214	38278	50093868	50093932	100	65	65
41570	41633	44889265	44889328	100	64	64
82401	82541	66708761	66708904	81.944	141	144
82003	82073	72671677	72671746	97.183	71	70
85408	85517	74477388	74477495	86.364	110	108
84954	85016	3572074	3572136	100	63	63
25314	25400	17219198	17219284	90.805	87	87
93280	93342	19181917	19181979	100	63	63
105916	106049	30070265	30070394	82.836	134	130
57852	57950	36045518	36045616	87.879	99	99
100438	100526	32690780	32690868	89.888	89	89
112449	112590	71382736	71382873	81.818	142	138
54071	54193	74624916	74625037	83.74	123	122
14281	14350	36306823	36306892	95.714	70	70
83990	84050	50092763	50092823	100	61	61
120558	120618	50339906	50339966	100	61	61
85208	85267	57461300	57461359	100	60	60
71776	71841	58349371	58349436	96.97	66	66
14647	14747	62539655	62539751	87.129	101	97
36773	36838	64405739	64405804	96.97	66	66
102199	102261	74449129	74449191	98.413	63	63
28472	28549	23640702	23640778	92.308	78	77
102744	102805	23780871	23780932	98.387	62	62
36715	36776	64405444	64405505	98.387	62	62
19285	19351	36306934	36307000	95.522	67	67
31587	31668	43472422	43472503	90.244	82	82
66108	66278	68919310	68919458	80.117	171	149
62261	62328	69597848	69597913	95.588	68	66
50645	50710	4440092	4440157	95.455	66	66
124671	124753	11036498	11036577	90.361	83	80
49164	49232	14516641	14516709	94.203	69	69
18615	18686	18339098	18339170	93.151	72	73
41371	41447	60651143	60651216	92.208	77	74
66154	66278	68945638	68945752	83.2	125	115
63839	63903	15153116	15153180	95.385	65	65
19130	19200	18336582	18336652	92.958	71	71
54618	54699	22901180	22901258	90.244	82	79
21599	21657	50097110	50097168	98.305	59	59
87797	87864	71497791	71497858	94.118	68	68
102278	102415	14220690	14220835	80.137	138	146
105418	105540	15700102	15700220	82.114	123	119
37049	37109	21504571	21504631	96.721	61	61
96867	96978	70144851	70144962	83.036	112	112
62117	62220	4518073	4518173	84.615	104	101
100464	100523	5168882	5168941	96.667	60	60
112113	112169	25231632	25231688	98.246	57	57
59082	59141	28453544	28453603	96.667	60	60
43721	43774	44890688	44890741	100	54	54
91758	91817	74735565	74735624	96.667	60	60
90821	90914	4119832	4119926	85.263	94	95
21824	21884	7162654	7162714	95.082	61	61
7863	7920	9275979	9276036	96.552	58	58
51136	51196	28995914	28995974	95.082	61	61
19606	19731	36045403	36045512	82.677	126	110
77819	77870	44890472	44890523	100	52	52
119872	119943	11037186	11037258	90.411	72	73
42150	42224	11190390	11190464	89.474	75	75
7355	7408	19181848	19181901	98.148	54	54
97462	97543	19717159	19717239	87.805	82	81
38618	38690	30167639	30167710	90.411	73	72
73353	73403	45491594	45491644	100	51	51
124601	124654	55947573	55947626	98.148	54	54
127879	127981	3600286	3600378	84.466	103	93
51465	51540	15339913	15339991	88.608	76	79
13131	13195	36312625	36312689	92.308	65	65
92197	92266	4987072	4987141	90.141	70	70
70373	70444	19105740	19105808	90.278	72	69
92534	92588	19181796	19181850	96.364	55	55
85541	85595	36307000	36307054	96.364	55	55
120534	120585	44889436	44889487	98.077	52	52
116302	116353	68589565	68589616	98.077	52	52
116302	116353	68604755	68604806	98.077	52	52
116302	116353	68614128	68614179	98.077	52	52
116302	116353	68627544	68627595	98.077	52	52
116302	116353	68629945	68629996	98.077	52	52
116302	116353	68706966	68707017	98.077	52	52
116302	116353	68711290	68711341	98.077	52	52
116302	116353	68782786	68782837	98.077	52	52
116302	116353	68787089	68787140	98.077	52	52
116302	116353	68916829	68916880	98.077	52	52
58719	58773	71467968	71468022	96.364	55	55
73171	73243	3536663	3536733	89.041	73	71
62363	62480	10408339	10408454	80.508	118	116
101406	101468	17232627	17232689	92.063	63	63
115755	115808	35142314	35142367	96.296	54	54
124598	124654	68397353	68397409	94.737	57	57
66114	66188	68397409	68397477	89.333	75	69
66139	66207	69027064	69027132	89.855	69	69
55219	55281	72445123	72445185	92.063	63	63
51096	51154	17296968	17297026	93.22	59	59
33377	33429	25242648	25242700	96.226	53	53
10707	10759	25244875	25244928	96.296	53	54
9484	9597	25680108	25680226	80.833	114	119
109378	109436	26545438	26545497	93.333	59	60
61190	61242	70693505	70693557	96.226	53	53
12355	12416	70813324	70813385	91.935	62	62
17746	17817	74171454	74171524	88.889	72	71
104702	104765	17218589	17218653	90.769	64	65
5966	6027	24255777	24255837	91.935	62	61
116302	116353	68559859	68559910	96.154	52	52
116302	116353	68591967	68592018	96.154	52	52
116302	116353	68600976	68601027	96.154	52	52
116302	116353	68602347	68602398	96.154	52	52
116302	116353	68611386	68611437	96.154	52	52
116302	116353	68612757	68612808	96.154	52	52
116302	116353	68619370	68619421	96.154	52	52
116302	116353	68683884	68683935	96.154	52	52
116302	116353	68808577	68808628	96.154	52	52
116302	116353	68810974	68811025	96.154	52	52
116302	116353	68815768	68815819	96.154	52	52
116302	116353	68818165	68818216	96.154	52	52
116302	116353	68889662	68889713	96.154	52	52
116302	116353	68893505	68893556	96.154	52	52
116302	116353	68898189	68898240	96.154	52	52
116302	116353	68982897	68982948	96.154	52	52
10618	10675	73795360	73795417	93.103	58	58
64092	64147	11190630	11190687	93.103	56	58
102268	102327	14220570	14220629	91.667	60	60
18314	18421	26988588	26988701	80.702	108	114
5438	5491	68604709	68604763	94.545	54	55
5438	5491	68614082	68614136	94.545	54	55
116302	116355	68620790	68620843	94.444	54	54
5438	5491	68629899	68629953	94.545	54	55
116302	116353	68732789	68732839	96.154	52	51
116302	116353	68822477	68822527	96.154	52	51
116302	116353	68824908	68824958	96.154	52	51
5438	5491	68859587	68859641	94.545	54	55
5438	5491	68888203	68888257	94.545	54	55
5438	5491	68892046	68892100	94.545	54	55
5438	5491	68912937	68912991	94.545	54	55
5438	5491	68982851	68982905	94.545	54	55
39443	39560	5083782	5083890	80.508	118	109
91534	91626	5321222	5321313	82.979	93	92
118198	118254	34724156	34724211	92.982	57	56
95151	95207	72516081	72516136	92.982	57	56
119602	119665	11037425	11037489	89.231	64	65
93423	93483	13341327	13341387	90.164	61	61
106131	106183	17217759	17217810	94.34	53	52
116302	116353	68558437	68558488	94.231	52	52
116302	116353	68562261	68562312	94.231	52	52
116302	116353	68563683	68563734	94.231	52	52
116302	116353	68593387	68593438	94.231	52	52
116302	116353	68606175	68606226	94.231	52	52
116302	116353	68616967	68617018	94.231	52	52
116302	116353	68626176	68626227	94.231	52	52
116302	116353	68632783	68632834	94.231	52	52
116302	116353	68759725	68759776	94.231	52	52
116302	116353	68813371	68813422	94.231	52	52
116302	116353	68859633	68859684	94.231	52	52
116302	116353	68895937	68895988	94.231	52	52
116302	116353	68910536	68910587	94.231	52	52
115937	116019	71059518	71059599	84.337	83	82
110497	113891	465303	468708	98.974	3395	3406
113926	117238	462007	465305	98.855	3313	3299
12495	12678	563421	563604	95.652	184	184
25096	28463	819978	823343	98.872	3368	3366
74957	76225	2935302	2936562	93.853	1269	1261
84113	84574	3155322	3155783	100	462	462
96262	96766	4587734	4588231	94.653	505	498
92734	93363	1155541	1156131	87.539	630	591
61799	62153	11072464	11072819	97.753	355	356
35120	35470	7007561	7007918	96.369	351	358
4863	5205	6175428	6175769	97.085	343	342
86792	87110	5917740	5918058	98.119	319	319
40143	40496	16530378	16530731	94.366	354	354
119647	119938	19533170	19533461	99.315	292	292
13656	14002	3046682	3047022	93.678	347	341
21653	21933	2636076	2636354	98.577	281	279
25310	25591	13990388	13990667	96.809	282	280
61274	61519	9765618	9765863	99.593	246	246
24056	24305	1034570	1034818	98.805	250	249
29383	29617	15414316	15414550	100	235	235
49269	49501	20441859	20442091	100	233	233
98860	99177	3939650	3939963	90.909	318	314
24177	24407	17421356	17421586	99.567	231	231
87486	87748	1156131	1156394	95.472	263	264
83301	83526	14554118	14554343	99.558	226	226
84502	84744	1996260	1996502	96.708	243	243
11223	11452	6961750	6961978	95.652	230	229
109654	109975	2077815	2078114	87.926	322	300
4996	5221	4527886	4528113	95.175	226	228
102369	102779	1663681	1664081	82.892	411	401
92999	93257	6431840	6432098	91.667	259	259
59156	59348	12794650	12794842	100	193	193
62621	62821	9119298	9119497	98.507	201	200
4770	4991	12149085	12149307	94.619	222	223
88846	89204	16402970	16403318	83.889	359	349
15810	15986	1306496	1306672	99.435	177	177
15810	15986	1324595	1324771	99.435	177	177
15810	15986	1342709	1342885	99.435	177	177
15810	15986	1360823	1360999	99.435	177	177
84059	84269	20616930	20617132	94.787	211	203
84373	84719	9545831	9546165	83.908	347	335
88955	89157	12636365	12636567	95.074	203	203
119817	119997	169755	169935	98.343	181	181
48825	49075	17088298	17088534	90.119	251	237
28356	28524	2314723	2314891	98.817	169	169
44371	44547	4277150	4277326	96.61	177	177
59760	59939	1996084	1996261	96.111	180	178
2096	2358	8035739	8035999	86.742	263	261
105778	105956	4277389	4277567	94.972	179	179
65931	66306	3134530	3134899	80.418	376	370
120993	121149	17088566	17088722	96.815	157	157
44593	44733	15545977	15546117	99.291	141	141
26444	26636	20617236	20617414	91.71	193	179
18848	18985	2858694	2858831	99.275	138	138
97838	97982	5927855	5927999	97.241	145	145
90814	90947	5406612	5406745	98.507	134	134
44681	44809	15545851	15545979	99.225	129	129
3047	3225	2800261	2800439	89.385	179	179
40099	40228	1306350	1306478	97.692	130	129
40099	40228	1324449	1324577	97.692	130	129
40099	40228	1342563	1342691	97.692	130	129
40099	40228	1360677	1360805	97.692	130	129
25986	26159	5905587	5905761	89.205	174	175
60350	60496	20967548	20967695	93.289	147	148
64732	64919	5924266	5924436	88.83	188	171
48090	48239	12636565	12636714	91.667	150	150
74175	74302	6175881	6176007	95.312	128	127
82120	82228	6975251	6975359	100	109	109
86388	86536	7215173	7215321	89.933	149	149
15501	15613	8480457	8480569	96.46	113	113
7088	7195	21361086	21361193	97.222	108	108
7088	7195	21574035	21574142	97.222	108	108
93368	93463	2858534	2858629	100	96	96
67286	67425	3103739	3103874	90	140	136
120364	120595	1669969	1670202	80.417	232	234
127707	127875	2435464	2435628	85.294	169	165
117478	117655	15612605	15612776	84.358	178	172
2690	2806	8914793	8914909	92.308	117	117
30260	30358	12794842	12794940	96.97	99	99
70259	70400	9474086	9474229	87.586	142	144
1	88	20617133	20617220	100	88	88
112677	112760	23216520	23216603	100	84	84
3715	3926	2195393	2195598	80.189	212	206
92522	92627	3940110	3940212	93.396	106	103
104046	104128	6175799	6175881	98.795	83	83
89399	89515	16524705	16524823	89.076	117	119
50733	50837	15139725	15139829	91.429	105	105
66233	66405	9025472	9025624	83.237	173	153
96668	96796	16870467	16870595	86.154	129	129
105736	105809	1994815	1994888	100	74	74
95803	95880	8645335	8645412	97.436	78	78
105583	105746	7593142	7593305	81.098	164	164
97672	97791	3940215	3940336	86.29	120	122
91335	91403	2858630	2858698	100	69	69
11439	11511	6961657	6961729	97.26	73	73
123687	123757	12494530	12494599	98.592	71	70
1220	1320	7958995	7959096	88.235	101	102
107050	107114	14462368	14462432	100	65	65
35314	35384	15414248	15414318	97.183	71	71
2588	2675	8914980	8915067	90.909	88	88
33399	33483	11287194	11287278	91.765	85	85
28555	28623	4277322	4277390	97.101	69	69
21762	21894	7592982	7593112	82.707	133	131
74699	74810	3940342	3940444	86.607	112	103
28742	28828	1709751	1709839	89.888	87	89
92611	92696	3940012	3940101	90	86	90
5658	5732	8203177	8203251	92	75	75
5658	5732	8225334	8225408	92	75	75
110885	110945	7517592	7517652	96.721	61	61
25022	25096	11409204	11409278	90.667	75	75
5007	5060	21087117	21087170	100	54	54
64583	64656	1095092	1095165	90.541	74	74
81547	81599	10852815	10852867	100	53	53
125652	125706	21098487	21098541	98.182	55	55
108047	108109	7865901	7865963	93.651	63	63
48363	48443	11409067	11409147	87.654	81	81
108724	108775	19778990	19779041	98.077	52	52
112131	112194	21561249	21561312	92.188	64	64
95044	95094	4911966	4912016	98.039	51	51
113433	113486	4950248	4950301	96.296	54	54
67600	67653	6316217	6316270	96.296	54	54
96757	96815	8480570	8480630	93.443	59	61
84856	84913	3981423	3981480	93.103	58	58
117041	117101	16554991	16555051	91.803	61	61
51183	51301	1096699	1096820	80	119	122
71264	71354	6842715	6842805	82.418	91	91
63796	63847	15636533	15636584	94.231	52	52
87008	90528	12436491	12439969	91.605	3521	3479
87008	89817	12300518	12303288	91.303	2810	2771
126119	128024	4895044	4896921	90.79	1906	1878
59084	60461	9065796	9067174	96.891	1378	1379
122418	123504	56020364	56021449	99.54	1087	1086
90775	91598	12144545	12145348	91.304	824	804
90944	91598	12386403	12387056	93.893	655	654
50192	50721	18106853	18107382	99.245	530	530
100121	100648	33218280	33218807	98.674	528	528
89962	90528	12299962	12300524	92.782	567	563
90202	90790	12387138	12387718	91.171	589	581
90202	90772	12145297	12145859	90.368	571	563
37577	37953	31332533	31332909	98.939	377	377
110052	110481	4896924	4897351	91.879	430	428
104062	104383	13795537	13795858	99.689	322	322
104062	104383	13811345	13811666	99.689	322	322
24060	24408	42845821	42846169	97.135	349	349
127669	127999	27051626	27051956	98.489	331	331
40364	40679	27522604	27522920	99.685	316	317
74153	74425	33007754	33008026	99.634	273	273
124858	125171	42846347	42846660	95.238	314	314
17417	17733	2534434	2534751	93.711	317	318
109454	109851	15077318	15077725	88.193	398	408
17748	18016	21006265	21006531	98.141	269	267
92379	92633	13765939	13766193	99.608	255	255
95368	95916	17059982	17060543	81.947	549	562
104804	105050	33446344	33446590	100	247	247
90783	91087	13458399	13458705	93.485	305	307
14187	14459	14536311	14536583	96.337	273	273
7296	7647	52799550	52799909	89.474	352	360
87489	87734	6855955	6856200	99.187	246	246
65965	66250	20444521	20444806	94.406	286	286
108777	109038	2085291	2085550	96.958	262	260
84199	84548	18539966	18540319	88.796	350	354
58798	59034	46878375	46878613	98.745	237	239
95800	96069	52287204	52287473	94.444	270	270
21259	21478	9300333	9300552	100	220	220
90757	91025	12290615	12290886	93.773	269	272
94353	94564	21253966	21254177	100	212	212
121054	121488	9210250	9210676	83.258	435	427
119125	119332	25227327	25227534	99.038	208	208
47206	47458	2288121	2288364	93.676	253	244
52396	52600	16262925	16263129	99.024	205	205
28452	28658	46366803	46367010	98.558	207	208
90594	91025	12436103	12436495	83.599	432	393
87377	87580	4712008	4712211	98.039	204	204
91172	91395	54731276	54731499	94.667	224	224
34555	34758	2116016	2116218	97.059	204	203
106595	106779	57033897	57034081	99.459	185	185
93410	93623	26290284	26290497	94.393	214	214
124761	124952	428931	429122	97.396	192	192
89460	89651	30439294	30439484	97.396	192	191
79331	79572	164869	165119	90.476	242	251
71040	71235	56089792	56089983	96.429	196	192
126540	126743	5310156	5310356	95.122	204	201
73113	73280	19731542	19731709	100	168	168
18179	18410	23756254	23756487	90.638	232	234
39581	39798	1973241	1973455	92.202	218	215
95356	95520	21006652	21006816	99.394	165	165
88553	88774	18333612	18333837	90.789	222	226
95921	96230	43287377	43287700	84.049	310	324
34092	34282	53046837	53047027	94.241	191	191
26704	26897	24750419	24750612	93.333	194	194
19698	19956	27592160	27592418	86.486	259	259
112980	113150	15881952	15882124	95.376	171	173
90117	90392	15882121	15882379	85.612	276	259
30075	30358	56401253	56401533	84.321	284	281
113162	113367	1593329	1593526	90.777	206	198
57624	57783	6985610	6985768	96.875	160	159
95890	96073	15881757	15881938	92.935	184	182
81495	81651	46878612	46878768	96.815	157	157
27411	27559	10173679	10173827	97.987	149	149
30059	30228	6194431	6194599	94.186	170	169
67756	67892	46878859	46878995	99.27	137	137
38973	39105	14354632	14354764	99.248	133	133
126525	126751	24750151	24750355	87.225	227	205
126860	127003	5310356	5310498	96.528	144	143
40202	40359	52273732	52273889	93.671	158	158
86834	86956	21006531	21006653	100	123	123
125879	126117	42845598	42845821	85.425	239	224
105679	105848	165120	165289	90.588	170	170
110435	110581	12657467	12657610	94.558	147	144
71203	71385	13178700	13178877	88.525	183	178
100117	100257	28429221	28429361	94.326	141	141
60350	60496	48749104	48749251	93.289	147	148
54544	54662	1175077	1175195	99.16	119	119
88854	89015	18326827	18326986	90.741	162	160
29741	29883	54098542	54098684	93.706	143	143
106896	107019	9049636	9049759	97.581	124	124
113557	113680	42846226	42846349	97.581	124	124
118929	119075	3477261	3477409	92	147	149
61929	62109	5677669	5677850	86.339	181	182
88062	88254	48331652	48331828	86.01	193	177
106642	106765	3461425	3461549	94.444	124	125
100117	100257	6879029	6879166	91.489	141	138
88764	88886	18326987	18327110	94.355	123	124
93513	93642	1031882	1032010	92.366	130	129
71394	71551	1517156	1517322	87.5	158	167
54544	54662	1253932	1254051	94.167	119	120
90473	90576	28523847	28523950	98.077	104	104
99682	99780	16070083	16070181	98.99	99	99
1952	2194	43313503	43313771	80.147	243	269
61929	62099	5407357	5407527	84.795	171	171
88344	88467	354351	354474	91.129	124	124
59480	59615	1964077	1964204	89.706	136	128
15513	15626	12060778	12060892	93.043	114	115
53134	53230	46878766	46878861	97.938	97	96
69703	69800	10856983	10857080	93.878	98	98
92158	92242	4502297	4502381	97.647	85	85
74964	75056	12510514	12510606	94.624	93	93
84897	84988	13733001	13733092	94.565	92	92
59614	59718	1972116	1972217	91.429	105	102
83802	83970	2221538	2221702	81.657	169	165
2432	2505	33263131	33263204	100	74	74
103145	103252	3115142	3115243	89.815	108	102
116287	116396	9228737	9228848	88.393	110	112
19558	19656	27592419	27592517	90.909	99	99
124305	124389	3132082	3132166	94.118	85	85
98924	99012	582559	582647	92.135	89	89
60353	60420	16493007	16493074	100	68	68
11049	11125	27522449	27522525	96.104	77	77
84889	84958	54981897	54981966	98.571	70	70
110101	110178	27522527	27522604	94.937	78	78
109880	109945	30560456	30560521	100	66	66
74085	74160	54981766	54981840	96.053	76	75
98937	99013	3119802	3119877	94.805	77	76
88603	88666	57363508	57363571	100	64	64
31181	31245	11316891	11316955	98.462	65	65
95237	95296	5634371	5634430	100	60	60
98495	98563	14355198	14355266	95.652	69	69
97211	97270	16068897	16068956	100	60	60
99962	100023	46918862	46918923	98.387	62	62
97441	97499	56717183	56717241	100	59	59
64752	64812	1919064	1919124	98.361	61	61
98919	98991	4540054	4540126	93.151	73	73
99072	99139	13339796	13339862	95.588	68	67
106268	106336	428863	428931	94.203	69	69
13050	13115	11146913	11146979	95.522	66	67
99779	99844	24750356	24750421	95.455	66	66
89941	90013	54731499	54731570	93.151	73	72
73407	73477	1973455	1973525	92.958	71	71
101907	101996	2698981	2699068	87.778	90	88
62098	62187	5676077	5676164	87.778	90	88
48840	48895	11055380	11055435	100	56	56
90656	90726	12290881	12290951	92.958	71	71
90828	90910	12387050	12387136	88.506	83	87
44913	44987	23421062	23421133	92	75	72
101707	101776	57713587	57713656	92.857	70	70
35384	35458	1973173	1973241	92	75	69
92688	92792	16720638	16720742	83.81	105	105
107850	107909	21917974	21918033	96.667	60	60
31875	31934	54981695	54981754	96.667	60	60
103115	103219	2715898	2716000	83.962	105	103
60710	60771	10544317	10544378	95.161	62	62
116184	116264	9228844	9228924	87.805	81	81
71954	72019	12837258	12837323	92.424	66	66
121144	121194	17489771	17489821	100	51	51
24131	24184	14536585	14536637	98.148	54	53
42951	43025	26290500	26290571	89.333	75	72
124850	124962	46260258	46260374	81.356	113	117
90594	90662	12299898	12299966	89.855	69	69
119651	119725	13283176	13283250	88	75	75
4266	4327	22330169	22330230	91.935	62	62
17009	17060	894212	894263	96.154	52	52
110141	110210	14646389	14646458	88.571	70	70
43381	43446	26421766	26421831	89.394	66	66
85666	85742	52796912	52796985	87.013	77	74
112891	112945	56968390	56968443	94.545	55	54
110269	110375	11085444	11085551	80.734	107	108
88686	88770	2733011	2733095	83.721	85	85
124508	124583	24745933	24746008	85.526	76	76
36622	39166	80436	82980	100	2545	2545
81635	84278	52888	55502	95.791	2644	2615
81635	83796	15860	18016	97.143	2162	2157
83781	84278	18057	18522	91.383	498	466
81635	84278	15988291	15990905	95.791	2644	2615
81635	83796	16025782	16027938	97.143	2162	2157
85235	87270	26895643	26897704	93.843	2036	2062
464	1990	1845712	1847240	97.91	1527	1529
44501	45311	11644559	11645366	95.711	811	808
50326	51062	15238922	15239659	97.967	737	738
124866	125386	3085692	3086212	97.318	521	521
108786	109245	1472571	1473030	99.348	460	460
36982	37457	6330712	6331188	97.904	476	477
75725	76121	9249332	9249728	99.748	397	397
72096	72552	18527337	18527793	94.748	457	457
84120	84509	21258196	21258585	97.436	390	390
83781	84278	16025272	16025737	91.383	498	466
40245	40585	21959740	21960080	99.707	341	341
66281	66675	7516923	7517310	91.899	395	388
110583	110970	7745113	7745502	91.026	388	390
65747	66066	6987168	6987484	96.25	320	317
115748	116037	19125791	19126080	98.966	290	290
8702	8985	9204309	9204592	99.296	284	284
97408	97732	22508351	22508675	95.077	325	325
19578	19871	11974198	11974489	97.959	294	292
125072	125386	3064979	3065297	94.044	315	319
104948	105400	2924963	2925405	85.872	453	443
9605	9885	7809536	7809816	96.085	281	281
43409	43660	11970821	11971072	99.206	252	252
93997	94262	24248256	24248521	97.368	266	266
71088	71385	1720580	1720869	94.314	298	290
57141	57444	6653891	6654202	92.971	304	312
99984	100321	17643122	17643458	90.533	338	337
5368	5606	6444745	6444983	99.582	239	239
6492	6768	12346643	12346924	94.681	277	282
83742	84011	13360775	13361056	95.035	270	282
92724	92972	22508101	22508349	97.992	249	249
17790	18032	26795096	26795338	98.77	243	243
90757	90987	2677838	2678068	99.134	231	231
6921	7150	361417	361646	99.13	230	230
97724	97989	12525707	12525972	94.361	266	266
90541	90772	7327925	7328156	98.276	232	232
37809	38030	6851423	6851644	98.649	222	222
34934	35158	21257087	21257311	98.222	225	225
100323	100567	5239245	5239489	95.102	245	245
53901	54145	7454515	7454758	95.122	245	244
90000	90306	1555220	1555522	89.251	307	303
47268	47596	1516973	1517321	87.143	329	349
98947	99178	5684094	5684324	96.121	232	231
100742	100979	7832351	7832587	95.378	238	237
110917	111201	1163159	1163434	90.526	285	276
28889	29099	11167431	11167640	98.104	211	210
124572	124768	2678273	2678468	99.492	197	196
113242	113449	16057620	16057824	97.596	208	205
49805	50010	20052771	20052974	97.573	206	204
63308	63595	17199471	17199757	88.851	288	287
37387	37604	20175527	20175744	95.413	218	218
28889	29099	11088657	11088866	96.209	211	210
109111	109337	12070484	12070710	93.833	227	227
96355	96576	3870350	3870571	94.144	222	222
87412	87641	20767638	20767861	93.534	230	224
42375	42584	15442205	15442417	95.305	210	213
6926	7105	2677597	2677776	100	180	180
73847	74071	7864083	7864313	93.074	225	231
67861	68045	1471856	1472040	98.919	185	185
28396	28685	10426069	10426344	87.931	290	276
117597	117774	21658923	21659100	100	178	178
124667	124876	3086785	3086997	94.366	210	213
70545	70766	1410101	1410328	92.544	222	228
18224	18390	7884133	7884299	100	167	167
26199	26471	7502109	7502388	86.833	273	280
25627	25796	11265525	11265693	98.235	170	169
35843	36020	5184418	5184594	96.667	178	177
89515	89673	24050565	24050723	100	159	159
38341	38501	7327535	7327695	99.379	161	161
90775	90944	7327807	7327976	97.647	170	170
84684	84860	7194893	7195069	96.045	177	177
12958	13245	10743730	10744015	84.932	288	286
83611	83767	20649424	20649581	99.367	157	158
97451	97610	7551421	7551580	98.125	160	160
99414	99609	6677297	6677498	91.089	196	202
1917	2069	791602	791754	97.386	153	153
50114	50271	21252705	21252862	96.203	158	158
61155	61341	8667973	8668160	91.489	187	188
39578	39725	20026107	20026254	97.297	148	148
93218	93382	6508328	6508492	93.939	165	165
52259	52393	9326181	9326315	98.519	135	135
12006	12161	19056004	19056158	94.231	156	155
105232	105368	26838139	26838275	97.81	137	137
54	187	7550811	7550943	98.507	134	133
48981	49277	18070270	18070568	81.188	297	299
70274	70435	5222051	5222213	92.638	162	163
102881	103038	15442419	15442576	93.038	158	158
57810	57962	16728341	16728486	94.771	153	146
93727	93857	22250260	22250391	98.485	131	132
109668	109806	3767483	3767621	96.403	139	139
78601	78736	17262131	17262266	97.059	136	136
98008	98161	22580107	22580258	93.506	154	152
102967	103097	7550040	7550170	97.71	131	131
78259	78405	22933738	22933883	94.558	147	146
79242	79426	1645755	1645947	88.144	185	193
75354	75527	6586196	6586369	89.655	174	174
75354	75527	6603107	6603280	89.655	174	174
97403	97525	22377121	22377243	99.187	123	123
104708	104865	2932710	2932856	93.038	158	147
82401	82522	5528849	5528971	99.187	122	123
79242	79424	1662202	1662392	88.021	183	191
31120	31293	19864409	19864585	89.266	174	177
79242	79426	1722815	1723008	87.692	185	194
75284	75526	6583015	6583256	83.333	243	242
119223	119341	8020662	8020780	99.16	119	119
51650	51812	17717499	17717657	90.798	163	159
79242	79424	1707272	1707462	87.5	183	191
48716	48935	19512437	19512657	84.305	220	221
126086	126221	14121484	14121617	94.853	136	134
102516	102665	18751275	18751423	92	150	149
75348	75527	6590552	6590728	87.778	180	177
45827	45940	17647450	17647563	99.123	114	114
90675	90790	2677999	2678114	98.276	116	116
109021	109155	22579975	22580108	94.074	135	134
101332	101440	16738902	16739010	100	109	109
103252	103362	7550442	7550552	99.099	111	111
89928	90040	7551989	7552101	98.23	113	113
25391	25526	699706	699841	92.647	136	136
79281	79424	1691693	1691839	91.156	144	147
75348	75527	6607463	6607639	86.667	180	177
109705	109893	13683437	13683619	85.789	189	183
126916	127020	15091309	15091413	100	105	105
25677	25802	8671956	8672080	94.444	126	125
85209	85343	4942018	4942153	91.912	135	136
76338	76442	7549810	7549914	99.048	105	105
121355	121463	7551577	7551685	97.248	109	109
122209	122347	1410329	1410477	89.933	139	149
66722	66835	9323255	9323368	95.614	114	114
75379	75527	6618781	6618929	88.591	149	149
109705	109893	13741406	13741586	84.896	189	181
83585	83682	19745991	19746088	100	98	98
72554	72708	20707532	20707686	87.097	155	155
52461	52557	24050473	24050570	98.98	97	98
15856	15948	5571330	5571422	100	93	93
16865	16975	21580132	21580242	94.595	111	111
109707	109884	13801724	13801896	84.27	178	173
17807	17903	13967815	13967911	97.938	97	97
75153	75287	6581318	6581452	88.889	135	135
94692	94798	3195637	3195743	94.393	107	107
109707	109884	13780743	13780916	83.889	178	174
109707	109884	13687295	13687467	83.708	178	173
97677	97813	18417097	18417232	88.321	137	136
109707	109893	13827173	13827352	82.888	187	180
27420	27561	2378705	2378845	86.806	142	141
90249	90344	7549253	7549348	95.833	96	96
109707	109884	13708242	13708417	82.873	178	176
109707	109884	13724989	13725164	82.873	178	176
75354	75527	6610969	6611152	82.609	174	184
119753	119856	9501414	9501517	93.269	104	104
105039	105124	11661350	11661435	98.837	86	86
109707	109893	13853651	13853829	81.818	187	179
109707	109893	13865046	13865224	81.818	187	179
27388	27479	3778037	3778128	95.652	92	92
91020	91107	9324211	9324298	96.591	88	88
125023	125110	974957	975042	96.591	88	86
118933	119025	11661189	11661281	94.624	93	93
6662	6771	2622739	2622848	90.265	110	110
59822	59908	14970414	14970499	96.552	87	86
108557	108661	16641166	16641269	91.429	105	104
49820	49911	22933880	22933971	94.565	92	92
89046	89238	2797573	2797766	80.788	193	194
126955	127045	10969845	10969936	94.565	91	92
2197	2279	267802	267887	96.512	83	86
22321	22481	1342048	1342205	82.609	161	158
64703	64851	7941209	7941347	84.564	149	139
14215	14295	17651807	17651887	97.531	81	81
98915	98987	11661282	11661354	100	73	73
58110	58181	2677528	2677599	100	72	72
120214	120285	2678201	2678272	100	72	72
87341	87415	7549455	7549529	98.667	75	75
89000	89071	10532014	10532085	100	72	72
55700	55863	14495266	14495437	81.503	164	172
74606	74694	1459582	1459670	93.258	89	89
94323	94399	7551685	7551761	97.403	77	77
14078	14158	9324768	9324846	96.296	81	79
55727	55863	14517291	14517427	83.942	137	137
55727	55863	14543655	14543791	83.942	137	137
55727	55863	14590633	14590769	83.942	137	137
107519	107591	7550711	7550783	98.63	73	73
55727	55862	14564702	14564837	83.824	136	136
55727	55862	14611680	14611815	83.824	136	136
100982	101063	7832614	7832694	95.122	82	81
103436	103506	7551351	7551421	98.592	71	71
55727	55863	14497072	14497208	83.333	137	137
103437	103513	22250385	22250461	96.104	77	77
100739	100817	21086769	21086847	94.937	79	79
123852	123923	6231547	6231618	97.222	72	72
45135	45207	7552094	7552165	97.26	73	72
88481	88555	8672139	8672214	96.053	75	76
34719	34784	9326560	9326625	100	66	66
55700	55863	14515441	14515613	80.347	164	173
55700	55863	14562197	14562369	80.347	164	173
55700	55863	14609175	14609347	80.347	164	173
17278	17360	1410016	1410098	92.771	83	83
54920	54994	5528971	5529043	96	75	73
99950	100022	8799473	8799545	95.89	73	73
22675	22772	9323874	9323976	88.571	98	103
39169	39247	16174788	16174867	93.827	79	80
35107	35216	20217218	20217326	86.364	110	109
67575	67652	3173947	3174024	93.59	78	78
2601	2662	2677776	2677837	100	62	62
114896	114987	6065339	6065431	89.247	92	93
55727	55863	14541246	14541382	81.752	137	137
55727	55863	14588224	14588360	81.752	137	137
111413	111484	20786531	20786600	95.833	72	70
36140	36209	5141479	5141548	95.714	70	70
122037	122109	13303415	13303487	94.521	73	73
47112	47174	5921016	5921078	98.413	63	63
24006	24068	13691549	13691611	98.413	63	63
11548	11607	13692416	13692475	100	60	60
115769	115839	17918817	17918887	94.366	71	71
109707	109833	13764670	13764791	82.677	127	122
93287	93343	1150950	1151006	100	57	57
74335	74421	2378942	2379028	88.506	87	87
90089	90151	7550988	7551050	96.825	63	63
11548	11607	13796705	13796764	98.333	60	60
24006	24068	13797568	13797630	96.825	63	63
93961	94044	2797280	2797361	89.286	84	82
28124	28185	9326498	9326559	96.774	62	62
116633	116688	11314087	11314142	100	56	56
104349	104406	1150526	1150583	98.276	58	58
45976	46033	7550232	7550289	98.276	58	58
3815	3890	12673691	12673766	90.789	76	76
83492	83601	24414734	24414842	83.929	110	109
89728	89797	9323369	9323442	91.892	70	74
69297	69362	15245246	15245312	94.03	66	67
34426	34559	20560492	20560616	81.343	134	125
86394	86459	3297376	3297440	93.939	66	65
126302	126354	3439810	3439862	100	53	53
113371	113455	13584570	13584650	88.235	85	81
25075	25133	23319147	23319206	96.667	59	60
34214	34271	6470490	6470547	96.552	58	58
120731	120785	7551762	7551816	98.182	55	55
92726	92780	11661136	11661190	98.182	55	55
100099	100178	11661435	11661507	90	80	73
29797	29856	1208522	1208582	95.082	60	61
8464	8541	2796979	2797056	88.462	78	78
85562	85623	6999844	6999902	95.161	62	59
101227	101286	8463524	8463583	95	60	60
109975	110025	13322085	13322135	100	51	51
104327	104426	5278389	5278479	85	100	91
99959	100014	6654230	6654285	96.429	56	56
104262	104314	10531968	10532021	98.148	53	54
93202	93254	15442152	15442204	98.113	53	53
108713	108774	16641110	16641171	93.548	62	62
113125	113183	18751475	18751534	95	59	60
49466	49526	2000143	2000203	93.443	61	61
77947	78043	2471390	2471486	83.838	97	97
90842	90893	7549685	7549736	98.077	52	52
45168	45222	16640856	16640911	96.429	55	56
101957	102014	18751208	18751265	94.828	58	58
115546	115600	18897941	18897995	96.364	55	55
115546	115600	18948304	18948358	96.364	55	55
115546	115600	18998670	18998724	96.364	55	55
56394	56445	20649381	20649432	98.077	52	52
92533	92584	1150715	1150765	98.077	52	51
9552	9614	7808510	7808573	92.188	63	64
123820	123873	8671900	8671954	96.364	54	55
38385	38448	8672078	8672140	92.188	64	63
9525	9593	12452148	12452216	89.855	69	69
76365	76430	12674088	12674153	90.909	66	66
64732	64782	14031344	14031394	98.039	51	51
37014	37112	7713891	7713993	82.524	99	103
66651	66729	8381688	8381767	86.25	79	80
70817	70898	13589563	13589644	85.366	82	82
106669	106724	21957735	21957789	94.643	56	55
109792	109845	717706	717759	94.444	54	54
93318	93377	6508505	6508564	91.667	60	60
73239	73292	18830921	18830974	94.444	54	54
24971	25069	2660646	2660749	81.731	99	104
55647	55727	6438449	6438528	85.366	81	80
96154	96209	10991099	10991154	92.857	56	56
93510	93569	14854874	14854932	91.667	60	59
96030	96117	15483553	15483637	84.091	88	85
100048	100117	16640795	16640861	88.571	70	67
89394	89463	20279082	20279148	88.571	70	67
88032	88083	9324473	9324524	94.231	52	52
119289	119340	12211791	12211842	94.231	52	52
83105	83186	12502371	12502453	84.337	82	83
4919	4991	14008370	14008442	86.486	73	73
102104	104730	400090	402713	95.703	2627	2624
104762	105194	399658	400091	95.161	433	434
54071	54193	338823	338944	82.927	123	122
85430	85517	197732	197817	88.636	88	86
21949	24125	598580	600754	97.749	2177	2175
21949	24125	589916	592067	96.279	2177	2152
54465	54680	3968397	3968615	97.26	216	219
63818	64073	7682714	7682960	90.625	256	247
127712	128017	7288770	7289068	85.668	306	299
120457	120720	64174	64420	86.842	264	247
22328	22473	8242328	8242472	96.575	146	145
77538	77647	3758680	3758789	95.455	110	110
117833	117906	3968624	3968697	97.297	74	74
81907	81996	3968691	3968780	91.111	90	90
51463	51534	4069422	4069493	97.222	72	72
92960	93066	7682958	7683064	86.916	107	107
31689	31770	3084284	3084365	90.244	82	82
28816	28943	2402290	2402410	82.031	128	121
5866	5918	4069491	4069544	98.148	53	54
21949	24125	25177	27351	97.703	2177	2175
61819	64111	21978977	21981264	95.559	2293	2288
26906	27719	5095685	5096484	93.129	814	800
44310	45009	25570576	25571272	97.004	700	697
44308	45009	25408388	25409085	96.586	702	698
26906	27719	5103195	5103994	92.638	814	800
44310	45009	26009600	26010296	96.581	700	697
44310	45009	25706591	25707287	96.439	700	697
44310	45009	26454487	26455183	96.439	700	697
44310	45009	26727825	26728521	96.439	700	697
44310	45009	26640484	26641179	96.291	700	696
44310	45009	25920025	25920719	96.291	700	695
44310	45009	26247997	26248689	96.006	700	693
44310	45009	26917750	26918442	95.863	700	693
44310	45009	27014630	27015322	95.72	700	693
44308	44921	25631826	25632433	96.423	614	608
44308	44921	27030072	27030679	96.26	614	608
44308	44921	25779623	25780230	95.935	614	608
44308	44921	26123792	26124399	95.935	614	608
44308	44921	26523811	26524408	94.634	614	598
114947	115674	5220890	5221599	87.04	728	710
114947	115674	5237700	5238415	86.874	728	716
114947	115674	5242991	5243706	86.874	728	716
59799	60240	15526108	15526545	98.416	442	438
61347	61816	21983624	21984093	95.745	470	470
59987	60398	11659350	11659761	98.786	412	412
86666	87206	21673242	21673783	90.288	541	542
16559	17022	24402834	24403277	92.241	464	444
64104	64498	21977949	21978343	95.696	395	395
103013	103342	18863470	18863799	99.697	330	330
97407	98080	6832908	6833606	82.118	674	699
90939	91243	15896319	15896623	99.016	305	305
66522	66796	925633	925908	99.275	275	276
85206	85435	25624309	25624539	99.567	230	231
49672	49896	2413784	2414008	100	225	225
85206	85440	26152425	26152662	98.319	235	238
85206	85440	27038021	27038258	98.319	235	238
85206	85440	25795727	25795964	97.899	235	238
85206	85440	26534609	26534846	97.479	235	238
85206	85440	26839843	26840080	97.479	235	238
85206	85440	26927297	26927534	97.479	235	238
97377	97612	10560140	10560375	96.61	236	236
36668	36887	1553265	1553484	98.182	220	220
63959	64191	8274195	8274423	95.279	233	229
57987	58202	14627075	14627290	97.222	216	216
106383	106622	4535301	4535540	93.333	240	240
100742	101059	5630166	5630482	86.792	318	317
15802	16210	14834568	14834969	81.907	409	402
69224	69380	19106778	19106934	100	157	157
115746	115982	5238415	5238652	87.866	237	238
115746	115982	5243706	5243943	87.866	237	238
95555	95719	14851392	14851556	96.97	165	165
60670	60823	28438653	28438806	98.052	154	154
115746	115982	5221599	5221836	87.029	237	238
26960	27123	4535137	4535300	95.122	164	164
104015	104171	22267966	22268122	95.541	157	157
9604	9741	7416012	7416149	99.275	138	138
88693	88848	905677	905829	95.513	156	153
104417	104541	18371711	18371835	99.2	125	125
33808	33964	2172207	2172363	92.357	157	157
34280	34404	7418091	7418216	98.413	125	126
100239	100362	5625701	5625823	98.387	124	123
19159	19335	23313803	23313979	88.701	177	177
119882	119998	19120837	19120953	99.145	117	117
94347	94452	7415909	7416014	100	106	106
110092	110199	2082650	2082758	97.248	108	109
7088	7195	25260426	25260533	97.222	108	108
40639	40733	7417570	7417664	100	95	95
53119	53218	2414007	2414106	98	100	100
95113	95207	22268363	22268456	97.895	95	94
63504	63622	27479497	27479608	92.437	119	112
106259	106344	7417973	7418058	100	86	86
10511	10604	20448585	20448679	96.842	94	95
9693	9782	2082750	2082839	97.778	90	90
105028	105129	28762872	28762973	94.118	102	102
97830	97920	27678301	27678391	96.703	91	91
40237	40325	7418869	7418957	96.629	89	89
16783	16886	12968978	12969082	92.381	104	105
72479	72569	28571055	28571145	95.604	91	91
83379	83479	18435608	18435708	92.079	101	101
26670	26752	20447876	20447958	97.59	83	83
93602	93681	20448334	20448413	98.75	80	80
45417	45501	20450220	20450303	96.471	85	84
33796	33869	7420461	7420534	100	74	74
89597	89722	904741	904866	85.714	126	126
38556	38640	7359734	7359816	95.294	85	83
35006	35077	7416150	7416221	100	72	72
104640	104714	7419502	7419576	98.667	75	75
43096	43178	6865558	6865641	95.238	83	84
114849	114919	13099611	13099681	100	71	71
88360	88471	904935	905046	87.5	112	112
44096	44167	20445715	20445786	98.611	72	72
94720	94788	20449597	20449665	100	69	69
2804	2873	13099543	13099612	98.571	70	70
90485	90623	28762974	28763107	83.453	139	134
46051	46140	27685825	27685914	91.209	90	90
103672	103735	19332687	19332750	100	64	64
78830	78900	20448406	20448475	97.183	71	70
8433	8495	1084889	1084951	100	63	63
67570	67641	4157513	4157584	95.833	72	72
30738	30830	14503466	14503558	88.298	93	93
26892	26971	4534230	4534309	91.25	80	80
27835	27919	1546148	1546233	88.372	85	86
63676	63736	21979352	21979412	96.721	61	61
11627	11692	6852673	6852738	93.939	66	66
100746	100807	16996607	16996668	95.161	62	62
71585	71664	17696489	17696568	88.889	80	80
48318	48388	15770790	15770859	91.549	71	70
101821	101880	19764745	19764804	95	60	60
45147	45214	2172116	2172184	91.429	68	69
50963	51016	9765823	9765876	96.296	54	54
94890	94941	7415781	7415832	96.154	52	52
100723	100804	15770640	15770720	85.366	82	81
64512	64592	1092132	1092210	85.366	81	79
105105	105172	8341315	8341382	88.235	68	68
109601	109705	4962826	4962927	81.132	105	102
61819	64111	13176230	13178516	95.296	2293	2287
61349	61816	13180882	13181349	94.872	468	468
61349	61816	13205059	13205526	94.872	468	468
86666	87206	12862337	12862879	90.253	541	543
64104	64500	13175197	13175593	95.718	397	397
16559	17022	16025081	16025523	92.026	464	443
95130	95402	7763973	7764245	98.535	273	273
85370	85629	2386273	2386533	95.785	260	261
90877	91090	7801347	7801560	98.598	214	214
57194	57394	18536726	18536926	100	201	201
22400	22622	22974030	22974255	96.46	223	226
94670	94867	19195688	19195885	98.99	198	198
106472	106667	362159	362355	97.462	196	197
95524	95706	5869307	5869487	98.361	183	181
96320	96486	7311650	7311816	98.204	167	167
9543	9715	22973861	22974033	95.954	173	173
60670	60823	10806937	10807090	99.351	154	154
104030	104166	13450983	13451119	100	137	137
99885	100018	12938588	12938721	99.254	134	134
19159	19335	14841181	14841359	89.385	177	179
119882	119998	20752125	20752241	99.145	117	117
63504	63622	17661771	17661889	98.319	119	119
53822	53926	4569016	4569120	99.048	105	105
95113	95205	13451365	13451457	98.925	93	93
32663	32754	16574925	16575017	98.925	92	93
95930	96018	16590998	16591086	100	89	89
10511	10604	11667003	11667097	96.842	94	95
26670	26752	11666305	11666387	100	83	83
66074	66258	18536549	18536727	82.162	185	179
97827	97920	17425503	17425596	95.745	94	94
105028	105126	10619923	10620021	93.939	99	99
33701	33780	16575126	16575205	100	80	80
93602	93681	11666763	11666842	98.75	80	80
93021	93097	19163092	19163168	100	77	77
72480	72569	10726041	10726130	94.444	90	90
45417	45501	11669849	11669932	96.471	85	84
45822	45895	13045079	13045152	100	74	74
84947	85017	13045152	13045222	100	71	71
83379	83479	21414938	21415038	90.099	101	101
44096	44167	11664181	11664252	97.222	72	72
106604	106671	13138897	13138964	98.529	68	68
78830	78900	11666835	11666904	97.183	71	70
103672	103735	20490243	20490306	100	64	64
70064	70133	11665519	11665587	97.143	70	69
46051	46145	17417997	17418088	89.474	95	92
10789	10853	737621	737685	98.462	65	65
45440	45510	1192762	1192832	95.775	71	71
90485	90623	10619788	10619922	82.143	139	135
109923	109987	7665975	7666038	98.462	65	64
60984	61080	19163005	19163094	88.66	97	90
24227	24284	362100	362157	100	58	58
4834	4943	4189393	4189504	84.211	110	112
33654	33708	19194678	19194732	100	55	55
44801	44853	19195462	19195514	100	53	53
100746	100807	22488577	22488638	95.161	62	62
94732	94788	11669236	11669294	96.61	57	59
63676	63736	13176605	13176665	95.082	61	61
48321	48388	23198838	23198904	92.647	68	67
23160	23210	15451276	15451326	98.039	51	51
89186	89241	292079	292134	94.643	56	56
68213	68274	22960223	22960283	91.935	62	61
4834	4946	986078	986192	80.342	113	115
100723	100801	23198977	23199054	86.076	79	78
54624	54676	20758273	20758326	94.444	53	54
22583	24930	17571211	17573573	92.317	2348	2363
22949	24930	17655471	17657466	92.807	1982	1996
22949	24930	17597442	17599439	92.507	1982	1998
96955	97875	25226381	25227302	99.132	921	922
95092	96013	15757810	15758732	94.258	922	923
51965	52538	34121546	34122119	100	574	574
49118	49676	21827285	21827843	100	559	559
24931	25546	17573720	17574345	92.812	616	626
24931	25546	17599586	17600206	92.915	616	621
24931	25546	17657614	17658234	92.915	616	621
66946	67572	25040845	25041459	91.483	627	615
44872	45360	25227558	25228056	95.626	489	499
58647	59110	5921896	5922360	97.21	464	465
110101	110475	10574961	10575335	100	375	375
46700	47080	36716166	36716546	99.213	381	381
21935	22480	8748268	8748818	89.427	546	551
101437	101808	20319956	20320326	99.731	372	371
49925	50298	25228057	25228430	99.465	374	374
10248	10655	31266475	31266878	96.569	408	404
92388	92820	17783634	17784066	93.995	433	433
54034	54462	8148843	8149271	93.706	429	429
60476	60822	10575335	10575681	100	347	347
60755	61127	33033245	33033617	96.247	373	373
112314	112686	15758733	15759104	95.174	373	372
87367	87694	1437261	1437587	98.78	328	327
85375	85821	3707323	3707767	89.709	447	445
40114	40421	27330203	27330510	100	308	308
72408	72720	7669310	7669622	99.361	313	313
61543	61824	26582113	26582394	100	282	282
96790	97186	3420154	3420540	90.452	397	387
115144	115445	23054846	23055147	97.02	302	302
26174	26518	37622862	37623198	93.623	345	337
57555	57828	15058957	15059230	99.27	274	274
113927	114218	22361163	22361447	96.918	292	285
73615	73875	37006340	37006600	99.617	261	261
91581	91837	10599143	10599399	99.222	257	257
88219	88500	17495174	17495453	96.454	282	280
22585	22917	17597115	17597442	91.892	333	328
22583	22917	17655141	17655471	91.642	335	331
43725	43988	25227302	25227566	98.113	264	265
113618	114075	22031007	22031459	85.193	458	453
6654	6926	5837676	5837946	96.703	273	271
86323	86613	23697037	23697326	94.898	291	290
114450	114816	15887253	15887617	88.8	367	365
107227	107515	31720946	31721232	94.464	289	287
57895	58151	33236313	33236569	97.665	257	257
76391	76646	33235519	33235774	97.266	256	256
92790	93101	24967387	24967693	91.987	312	307
92351	92668	12254083	12254400	90.566	318	318
26953	27194	16343421	16343665	97.143	242	245
95805	96051	2034345	2034591	95.951	247	247
8720	8988	3407520	3407787	93.309	269	268
94468	94693	23736333	23736558	98.23	226	226
100915	101175	8241866	8242126	93.87	261	261
64124	64378	21640387	21640641	94.51	255	255
3623	3837	27631323	27631538	99.537	215	216
95974	96372	8180377	8180755	84.962	399	379
16901	17169	548263	548530	91.822	269	268
101103	101391	36199086	36199372	90.034	289	287
28934	29202	14932297	14932569	90.58	269	273
8608	8852	17168009	17168252	93.061	245	244
100943	101148	8977652	8977857	97.573	206	206
65441	65645	1114905	1115109	97.561	205	205
89766	90041	21684361	21684635	89.493	276	275
48146	48348	22640466	22640667	97.044	203	202
36703	36907	27619358	27619562	96.585	205	205
99493	99708	21460106	21460321	94.907	216	216
29537	29741	33566929	33567131	96.585	205	203
49005	49240	35006663	35006887	93.22	236	225
127069	127285	10055661	10055875	94.009	217	215
66542	66766	10491375	10491599	92.889	225	225
60915	61112	24084362	24084559	96.465	198	198
60915	61112	24111953	24112150	96.465	198	198
60915	61112	24139529	24139726	96.465	198	198
122284	122497	16807783	16807996	93.925	214	214
21109	21332	37623551	37623773	92.857	224	223
58748	58921	18706794	18706967	100	174	174
43613	43786	9119892	9120065	99.425	174	174
80499	80668	7636184	7636353	100	170	170
96060	96326	24112145	24112408	88.015	267	264
96060	96326	24139721	24139984	88.015	267	264
103552	103793	4416541	4416779	90.083	242	239
81639	82030	24225490	24225907	81.1	392	418
96060	96326	24084554	24084817	87.64	267	264
98026	98338	11373606	11373916	84.688	313	311
43190	43405	27932649	27932864	92.13	216	216
90121	90418	20112881	20113180	85.342	298	300
81402	81639	12567347	12567584	89.496	238	238
123635	123826	23045173	23045365	94.845	192	193
48790	49075	36383538	36383796	87.063	286	259
97791	97954	16416425	16416588	98.78	164	164
56646	56805	12057345	12057504	99.375	160	160
89481	89723	16351453	16351677	89.388	243	225
112116	112277	24269625	24269786	98.765	162	162
104986	105154	24618568	24618734	97.633	169	167
97281	97466	33017798	33017978	95.161	186	181
50245	50432	15128333	15128520	94.18	188	188
124099	124283	4719279	4719462	94.595	185	184
44802	44982	7230939	7231124	94.652	181	186
65607	65768	37623771	37623932	98.148	162	162
69382	69578	9489354	9489551	92.424	197	198
89542	89725	12952974	12953157	94.022	184	184
43359	43557	26320680	26320878	91.96	199	199
31081	31272	31129433	31129637	92.195	192	205
12634	12870	36198828	36199065	87.815	237	238
103373	103537	21814693	21814856	96.97	165	164
102585	102741	3391550	3391706	98.089	157	157
61063	61241	12025722	12025899	94.413	179	178
91515	91689	15171708	15171882	94.857	175	175
105504	105801	17445667	17445955	83.775	298	289
39928	40220	3997905	3998190	83.276	293	286
23995	24194	12456109	12456307	90.5	200	199
6437	6589	10936029	10936181	96.732	153	153
111446	111607	37623196	37623357	95.062	162	162
92762	92961	1720854	1721053	89.5	200	200
120495	120726	25875454	25875682	86.638	232	229
4677	4894	29088336	29088553	87.615	218	218
21064	21229	4275214	4275379	93.976	166	166
12107	12265	12650805	12650966	95.062	159	162
98426	98628	4383421	4383623	88.67	203	203
115304	115597	7605419	7605710	82.034	294	292
76982	77249	14065662	14065926	83.942	268	265
65610	65742	485234	485366	100	133	133
16791	17104	3009520	3009825	81.447	314	306
79417	79591	3707767	3707941	92	175	175
62273	62514	6115416	6115663	84.861	242	248
92554	92706	15476843	15476995	94.771	153	153
73601	73744	20479162	20479305	96.528	144	144
89129	89267	15340320	15340458	97.122	139	139
32646	32803	17573564	17573719	93.711	158	156
32646	32803	17599430	17599585	93.711	158	156
106663	106810	23055209	23055356	95.27	148	148
22749	22887	18298591	18298728	97.122	139	138
79051	79247	36379802	36380000	88	197	199
11584	11708	4533717	4533841	100	125	125
32646	32803	17657457	17657613	93.125	158	157
6221	6370	5407918	5408068	94.04	150	151
82082	82207	22894937	22895063	99.213	126	127
126879	127012	15171571	15171704	97.015	134	134
2266	2410	5071473	5071617	94.483	145	145
98063	98232	23481915	23482083	90.643	170	169
105480	105603	24269788	24269911	99.194	124	124
100965	101136	34653351	34653522	90.116	172	172
15134	15276	8764749	8764894	94.521	143	146
86091	86231	13167785	13167925	95.035	141	141
12853	13094	19011045	19011276	84.016	242	232
61139	61274	27443539	27443673	96.324	136	135
91491	91631	4588174	4588314	94.326	141	141
39948	40103	37622603	37622758	91.667	156	156
87263	87498	15104694	15104923	83.75	236	230
122388	122518	23045532	23045663	96.212	131	132
82623	82755	4223024	4223156	95.489	133	133
93058	93195	17567150	17567295	93.836	138	146
54547	54736	1921811	1922004	86.598	190	194
102669	102966	10132220	10132534	80.428	298	315
39637	39749	15461675	15461787	100	113	113
18941	19068	37623927	37624055	96.124	128	129
62157	62312	20478998	20479144	91.667	156	147
103545	103745	24854486	24854682	85.572	201	197
2103	2229	24856026	24856152	96.063	127	127
53301	53518	37756903	37757128	83.628	218	226
107785	107898	4904303	4904415	99.123	114	113
125792	125931	12370798	12370943	92.466	140	146
88052	88177	4904180	4904302	96.032	126	123
67832	67962	22895242	22895370	94.656	131	129
27151	27336	341818	341992	87.097	186	175
75283	75474	17077032	17077224	85.641	192	193
71062	71201	27782291	27782431	92.199	140	141
67765	68002	5889119	5889356	81.667	238	238
102610	102735	6315079	6315204	94.444	126	126
7088	7195	15000458	15000565	99.074	108	108
124445	124552	18706685	18706792	99.074	108	108
105712	105855	20401539	20401682	90.972	144	144
101480	101634	3734130	3734278	89.677	155	149
23877	23980	29342985	29343088	100	104	104
103346	103460	36384155	36384271	95.726	115	117
125393	125499	19098277	19098381	98.131	107	105
11904	12033	24016126	24016255	92.308	130	130
85213	85329	6388463	6388579	94.872	117	117
45602	45752	22503000	22503142	89.404	151	143
45605	45752	22519752	22519891	89.865	148	140
29037	29196	28483512	28483670	87.5	160	159
57703	57819	33235793	33235909	94.872	117	117
55197	55352	11516757	11516911	87.898	156	155
45602	45751	22503411	22503552	89.333	150	142
45605	45751	22519342	22519480	89.796	147	139
55623	55734	2855807	2855918	95.536	112	112
6221	6333	3681710	3681821	95.575	113	112
102795	102903	22104287	22104395	96.33	109	109
86953	87064	27443432	27443543	95.536	112	112
88101	88199	10574862	10574960	98.99	99	99
116420	116577	13490059	13490212	87.342	158	154
38706	38905	15534703	15534905	82.927	200	203
39457	39557	7055153	7055253	98.02	101	101
45804	46029	21964597	21964818	80.973	226	222
98006	98099	1113074	1113167	100	94	94
90082	90185	6632580	6632682	97.115	104	103
118947	119151	11993638	11993842	81.951	205	205
28218	28317	23055357	23055456	98	100	100
3916	4009	33768193	33768286	100	94	94
116096	116191	1153269	1153364	98.958	96	96
7088	7195	12428019	12428127	95.413	108	109
89885	89984	28423911	28424009	98	100	99
95849	95964	3764986	3765096	93.966	116	111
97232	97349	3420538	3420654	92.373	118	117
88441	88530	25716555	25716644	100	90	90
24773	24904	4753331	4753461	89.394	132	131
108204	108405	14386349	14386540	82.178	202	192
1681	1802	7250174	7250293	91.129	122	120
56636	56774	13634486	13634624	87.77	139	139
105283	105459	34646972	34647138	84.181	177	167
78816	78905	3551950	3552039	98.889	90	90
29009	29108	4223623	4223721	96	100	99
64567	64691	14623887	14624008	90.4	125	122
84312	84496	14966719	14966900	82.703	185	182
96152	96238	19098380	19098466	100	87	87
16771	16925	2422227	2422381	85.161	155	155
22640	22815	6235494	6235670	83.24	176	177
103735	103829	31722521	31722615	96.842	95	95
24818	24918	37623356	37623456	95.05	101	101
80536	80665	5087614	5087743	88.462	130	130
52607	52694	22895089	22895176	98.864	88	88
45602	45703	22526376	22526477	94.118	102	102
119950	120048	24855929	24856027	94.949	99	99
40057	40197	24982472	24982607	87.234	141	136
73387	73566	9977413	9977578	83.333	180	166
22225	22310	25112093	25112178	98.837	86	86
44378	44469	26844501	26844592	96.739	92	92
2183	2313	9976950	9977083	87.313	131	134
98820	98923	11191440	11191540	93.269	104	101
18261	18356	37623454	37623549	94.792	96	96
47305	47426	14305052	14305180	88.372	122	129
11072	11185	16344316	16344421	91.228	114	106
64	187	26041575	26041695	88.71	124	121
98735	98883	5614614	5614755	85.235	149	142
106859	106939	24269963	24270043	98.765	81	81
69427	69521	8372138	8372232	93.684	95	95
16682	16802	548580	548700	87.603	121	121
34486	34592	12110360	12110464	90.654	107	105
55922	56035	26844634	26844750	88.889	114	117
100876	101008	9816758	9816888	85.714	133	131
19899	19973	24269516	24269590	100	75	75
121119	121216	11516570	11516667	91.837	98	98
38533	38634	15534600	15534705	90.566	102	106
104498	104608	21171198	21171307	89.189	111	110
103816	104000	37967746	37967925	80.541	185	180
125894	126030	11378480	11378602	86.131	137	123
81732	81844	33903352	33903462	88.496	113	111
90572	90643	21075667	21075738	100	72	72
18197	18297	14305222	14305322	90.099	101	101
6608	6689	3681561	3681642	95.122	82	82
52014	52089	9120066	9120141	97.368	76	76
27185	27261	16344133	16344208	97.403	77	76
42795	42864	27590929	27590998	100	70	70
53355	53503	37747228	37747375	82.55	149	148
35277	35345	5837947	5838015	100	69	69
97276	97359	15171486	15171569	94.048	84	84
112004	112110	17388688	17388794	87.85	107	107
8376	8449	19098461	19098534	97.297	74	74
85436	85507	27297554	27297624	98.611	72	71
110406	110482	28889108	28889184	96.104	77	77
57082	57207	2291099	2291220	84.921	126	122
50581	50662	5733413	5733494	93.902	82	82
32771	32884	18710637	18710747	86.957	114	111
101616	101692	34174414	34174489	96.104	77	76
103892	103963	15340255	15340326	97.222	72	72
78153	78245	21894095	21894187	90.323	93	93
37372	37446	25040584	25040658	96	75	75
127349	127442	25338011	25338102	90.426	94	92
41565	41630	31153454	31153519	100	66	66
106384	106485	6725498	6725598	88.235	102	101
107976	108073	10725544	10725642	88.889	98	99
115506	115573	23055144	23055211	98.529	68	68
65718	65791	33141154	33141227	95.946	74	74
53152	53240	1565134	1565221	91.011	89	88
91505	91585	3173390	3173470	92.593	81	81
5637	5699	8371972	8372034	100	63	63
29692	29772	13897889	13897970	92.683	81	82
89932	90032	15255332	15255429	88.119	101	98
56489	56559	4617319	4617390	95.833	71	72
108562	108635	9181670	9181743	94.595	74	74
6261	6325	13425561	13425625	98.462	65	65
14559	14682	15103904	15104023	83.871	124	120
1566	1647	7250298	7250379	91.463	82	82
98435	98514	15476687	15476765	92.5	80	79
44225	44288	24270044	24270107	98.438	64	64
45949	46011	5837615	5837677	98.413	63	63
125034	125167	8822731	8822872	81.69	134	142
12958	13059	8822874	8822975	86.275	102	102
[truncated: 4,688 more rows]

## Sheet: Table S6
Table S6. Mitochondrial-derived DNA fragments in Cicuta virosa nuclear genome.
Query start	Query end	Hit start	Hit end	Identity	MT length	NC length
260830	265278	56401534	56405954	99.011	4449	4421
224822	226932	56403844	56405954	99.432	2111	2111
13037	14489	50034556	50036010	99.863	1453	1455
323273	324188	12588424	12589339	97.707	916	916
175801	177186	13125327	13126721	85.745	1386	1395
265354	266077	56400367	56401090	99.309	724	724
271972	272662	3477409	3478093	95.514	691	685
63469	63851	56405570	56405954	98.182	383	385
227535	227859	33007431	33007755	100	325	325
259903	260227	33007431	33007755	100	325	325
64454	64778	33007431	33007755	100	325	325
22291	22583	12620425	12620717	99.317	293	293
222175	222461	2524853	2525139	98.955	287	287
240172	240441	32998126	32998395	97.037	270	270
240172	240441	33281810	33282079	96.296	270	270
240172	240441	33094552	33094823	95.956	270	272
203185	203424	9300551	9300790	99.583	240	240
134900	135221	13538889	13539206	90.373	322	318
177246	177572	13126846	13127157	90.52	327	312
243367	243590	1181523	1181746	100	224	224
243367	243590	1255825	1256048	99.554	224	224
164642	164905	50399014	50399273	92.045	264	260
37699	37947	1253694	1253932	93.173	249	239
178022	178390	13128266	13128638	83.82	369	373
91103	91290	14354885	14355072	100	188	188
177603	178002	13127154	13127574	82.227	400	421
307262	307451	6016841	6017030	98.947	190	190
37699	37947	1174841	1175077	91.968	249	237
169188	169366	46766848	46767026	100	179	179
274593	274795	11270523	11270720	96.059	203	198
153925	154146	56483545	56483766	92.793	222	222
31772	31950	1175543	1175721	98.883	179	179
31772	31950	1254816	1254994	98.883	179	179
147450	147630	1254995	1255176	98.352	181	182
85735	85912	23410099	23410276	97.753	178	178
258635	258812	23410099	23410276	97.753	178	178
65869	66046	23410099	23410276	97.753	178	178
1223	1400	23410099	23410276	97.753	178	178
329142	329311	24460133	24460301	99.412	170	169
229317	229486	24460133	24460301	99.412	170	169
112251	112420	24460133	24460301	99.412	170	169
84739	84906	16067470	16067637	99.405	168	168
66152	66313	3612565	3612726	99.383	162	162
258368	258529	3612565	3612726	99.383	162	162
161741	161920	56484048	56484227	96.111	180	180
131931	132088	16068742	16068899	100	158	158
147450	147630	1175722	1175898	95.604	181	177
183933	184089	1255358	1255514	98.726	157	157
18403	18639	13560010	13560243	88.186	237	234
328775	328936	23410115	23410276	97.531	162	162
228950	229111	23410115	23410276	97.531	162	162
111884	112045	23410115	23410276	97.531	162	162
86418	86569	16067050	16067201	99.342	152	152
228121	228269	5195202	5195350	99.329	149	149
259493	259641	5195202	5195350	99.329	149	149
65040	65188	5195202	5195350	99.329	149	149
394	542	5195202	5195350	99.329	149	149
140777	140926	16069939	16070087	99.333	150	149
47640	47783	16067637	16067780	100	144	144
319299	319468	341659	341828	94.706	170	170
895	1034	16066818	16066957	100	140	140
65541	65680	16066818	16066957	100	140	140
259001	259140	16066818	16066957	100	140	140
85407	85546	16066818	16066957	100	140	140
111556	111695	16066818	16066957	100	140	140
228622	228761	16066818	16066957	100	140	140
328447	328586	16066818	16066957	100	140	140
125198	125337	16395621	16395760	100	140	140
113067	113218	24459800	24459952	97.386	152	153
208399	208537	16070180	16070318	100	139	139
309848	309989	24459142	24459283	99.296	142	142
289821	289973	53415804	53415956	96.732	153	153
134775	134941	13538732	13538898	94.012	167	167
31649	31793	1175399	1175543	97.931	145	145
31649	31793	1254253	1254397	97.931	145	145
304076	304213	23658458	23658595	99.275	138	138
1	132	33007431	33007562	100	132	132
285929	286062	25227194	25227327	99.254	134	134
183960	184089	1181068	1181197	100	130	130
186074	186232	6912213	6912368	94.34	159	156
146823	146955	14355390	14355522	99.248	133	133
1213	1392	2698734	2698913	90.556	180	180
65859	66038	2698734	2698913	90.556	180	180
258643	258822	2698734	2698913	90.556	180	180
85725	85904	2698734	2698913	90.556	180	180
49012	49149	5195391	5195528	97.826	138	138
60127	60264	24459542	24459679	97.826	138	138
211310	211444	10759766	10759899	98.519	135	134
239434	239559	14355263	14355388	100	126	126
153964	154135	55385100	55385272	90.805	172	173
180701	180897	3258563	3258761	87.685	197	199
61562	61692	9761462	9761592	97.71	131	131
111874	112045	2698734	2698905	90.116	172	172
228940	229111	2698734	2698905	90.116	172	172
328765	328936	2698734	2698905	90.116	172	172
19201	19320	14354391	14354510	100	120	120
20039	20167	8606596	8606723	97.674	129	128
38901	39019	16070498	16070616	100	119	119
53017	53131	46766735	46766849	100	115	115
116403	116522	14354511	14354630	98.333	120	120
294676	294794	24459283	24459401	98.319	119	119
193474	193602	56000836	56000964	95.349	129	129
45532	45655	5361895	5362018	95.968	124	124
122911	123018	9750193	9750300	100	108	108
206101	206210	46767026	46767135	99.091	110	110
306749	306872	14573920	14574043	95.2	124	124
136155	136273	14353613	14353731	95.798	119	119
183924	184033	14353843	14353952	98.182	110	110
36926	37029	16069721	16069824	100	104	104
983	1180	13119389	13119583	84.343	198	195
65629	65826	13119389	13119583	84.343	198	195
258855	259052	13119389	13119583	84.343	198	195
85495	85692	13119389	13119583	84.343	198	195
111644	111841	13119389	13119583	84.343	198	195
228710	228907	13119389	13119583	84.343	198	195
328535	328732	13119389	13119583	84.343	198	195
148567	148669	16070318	16070420	100	103	103
173835	173939	4952086	4952190	99.048	105	105
223819	223945	5172185	5172309	93.701	127	125
327972	328094	5195202	5195324	94.355	123	123
111081	111203	5195202	5195324	94.355	123	123
292320	292503	4952189	4952384	84.772	184	196
3593	3692	14354002	14354101	100	100	100
98365	98469	16069393	16069496	98.095	105	104
98991	99113	1175286	1175400	93.496	123	115
19016	19110	55950520	55950614	100	95	95
219396	219505	16068409	16068517	94.545	110	109
39946	40042	56402921	56403017	97.938	97	97
144178	144276	5195634	5195732	96.97	99	99
281631	281733	23658586	23658686	96.117	103	101
218898	218986	8894745	8894833	100	89	89
134695	134831	13538590	13538733	88.356	137	144
152538	152628	1254049	1254139	98.901	91	91
98991	99113	1254141	1254254	91.87	123	114
75739	75955	3078403	3078614	80.645	217	212
152538	152629	1175193	1175284	97.826	92	92
94728	94813	13795859	13795944	100	86	86
94728	94813	13811667	13811752	100	86	86
139017	139102	16067201	16067286	100	86	86
26860	26948	24459678	24459766	98.876	89	89
301516	301631	55385453	55385568	91.453	116	116
280592	280676	24459400	24459484	100	85	85
51026	51115	1255514	1255603	97.778	90	90
244352	244469	24750613	24750726	90.678	118	114
236004	236085	16066441	16066522	100	82	82
151042	151127	16069495	16069579	98.837	86	85
327116	327196	16067392	16067472	100	81	81
110225	110305	16067392	16067472	100	81	81
130987	131070	16068956	16069039	98.81	84	84
264527	264609	1918929	1919011	98.795	83	83
142926	143005	16069090	16069169	100	80	80
236648	236738	33007546	33007637	95.652	91	92
51026	51115	1181197	1181286	95.556	90	90
300955	301041	5361932	5362018	96.552	87	87
201214	201291	16066523	16066600	100	78	78
67523	67603	16068584	16068664	98.765	81	81
257078	257158	16068584	16068664	98.765	81	81
60460	60537	16068665	16068742	100	78	78
288127	288210	16068956	16069039	97.619	84	84
264320	264397	16070421	16070498	100	78	78
84975	85054	5195202	5195281	98.75	80	80
197365	197444	14353719	14353798	98.75	80	80
251589	251668	14353719	14353798	98.75	80	80
274090	274165	16070661	16070736	100	76	76
265279	265354	56401177	56401252	100	76	76
73172	73259	56403879	56403966	95.455	88	88
187744	187817	14353543	14353616	100	74	74
155467	155585	16742597	16742715	87.395	119	119
195013	195172	54988559	54988707	83.125	160	149
199167	199256	14353134	14353223	93.333	90	90
249777	249866	14353134	14353223	93.333	90	90
53314	53388	16066659	16066733	98.667	75	75
171671	171745	16068058	16068132	98.667	75	75
125469	125540	16069824	16069895	100	72	72
266886	266959	1256049	1256122	98.649	74	74
13404	13513	5748760	5748867	88.182	110	108
122421	122502	14353462	14353543	95.122	82	82
114680	114841	37967077	37967235	81.481	162	159
266886	266959	1181747	1181820	97.297	74	74
61860	61945	9761286	9761372	93.103	86	87
397	540	13119258	13119400	82.759	144	143
65043	65186	13119258	13119400	82.759	144	143
259495	259638	13119258	13119400	82.759	144	143
228124	228267	13119258	13119400	82.759	144	143
176347	176417	16070734	16070804	98.592	71	71
25959	26029	24459478	24459548	98.592	71	71
179581	179650	22864897	22864966	98.571	70	70
179581	179650	22938703	22938772	98.571	70	70
179581	179650	23011615	23011684	98.571	70	70
179581	179650	23072014	23072083	98.571	70	70
179581	179650	23144402	23144471	98.571	70	70
179581	179650	23195301	23195370	98.571	70	70
179581	179650	23252835	23252904	98.571	70	70
25216	25282	50035859	50035925	100	67	67
183647	183719	12060892	12060963	97.26	73	72
222068	222143	12717686	12717760	96.053	76	75
225893	225967	14353354	14353428	96	75	75
261795	261869	14353354	14353428	96	75	75
147181	147255	14354251	14354326	96.053	75	76
21038	21113	29770910	29770983	96.053	76	74
101192	101272	11173947	11174025	93.827	81	79
145491	145555	14354329	14354393	100	65	65
161217	161293	2194427	2194503	93.59	77	77
109578	109663	32998311	32998396	90.805	86	86
326469	326554	32998311	32998396	90.805	86	86
109578	109663	33281995	33282080	90.805	86	86
326469	326554	33281995	33282080	90.805	86	86
287004	287064	14355102	14355162	100	61	61
235089	235149	16069031	16069091	100	61	61
109578	109663	33094737	33094824	89.888	86	88
326469	326554	33094737	33094824	89.888	86	88
172157	172219	46767136	46767198	98.413	63	63
180860	180922	51314042	51314104	98.413	63	63
188555	188613	14353249	14353307	100	59	59
110494	110555	16069338	16069399	98.387	62	62
327385	327446	16069338	16069399	98.387	62	62
13412	13521	5325319	5325433	84.615	110	115
108273	108339	11360516	11360582	95.522	67	67
21108	21174	29771226	29771292	95.522	67	67
147938	148038	447536	447637	85.437	101	102
91234	91310	11360570	11360646	90.909	77	77
164303	164413	55301639	55301753	83.761	111	115
194593	194716	28429228	28429351	81.452	124	124
135951	136073	11072634	11072756	81.301	123	123
61562	61621	20175721	20175780	96.667	60	60
9756	9815	56401820	56401880	96.721	60	61
99258	99390	11404964	11405099	80.576	133	136
267848	267905	21295075	21295132	96.552	58	58
300158	300224	43313444	43313510	92.537	67	67
84441	84498	54981841	54981898	96.552	58	58
246357	246426	2461945	2462013	91.429	70	69
47490	47542	1919012	1919064	98.113	53	53
61896	61951	20176580	20176635	96.429	56	56
583	647	16068523	16068586	92.308	65	64
65229	65293	16068523	16068586	92.308	65	64
259388	259452	16068523	16068586	92.308	65	64
85095	85159	16068523	16068586	92.308	65	64
111244	111308	16068523	16068586	92.308	65	64
228310	228374	16068523	16068586	92.308	65	64
328135	328199	16068523	16068586	92.308	65	64
111027	111078	16069349	16069400	98.077	52	52
327918	327969	16069349	16069400	98.077	52	52
163109	163172	40844580	40844643	92.188	64	64
307873	307932	1081564	1081623	93.333	60	60
309421	309477	2847172	2847228	94.737	57	57
123157	123219	33406546	33406608	92.063	63	63
395	453	11360469	11360527	93.22	59	59
65041	65099	11360469	11360527	93.22	59	59
259582	259640	11360469	11360527	93.22	59	59
228122	228180	11360469	11360527	93.22	59	59
271703	271752	56403731	56403781	98.039	50	51
111105	111201	13119303	13119400	82.653	97	98
327996	328092	13119303	13119400	82.653	97	98
280203	280268	31319140	31319205	89.394	66	66
98327	98382	33007583	33007635	94.643	56	53
325265	325341	53059239	53059312	87.013	77	74
130417	134578	15550309	15554469	99.135	4162	4161
178007	182061	15557624	15561701	98.799	4055	4078
175288	178013	15573037	15575762	99.376	2726	2726
134577	137086	15547594	15550102	99.163	2510	2509
306310	308477	29890777	29892941	99.354	2168	2165
281197	283395	15575763	15577952	98.681	2199	2190
239098	240222	56812776	56813899	98.667	1125	1124
272848	273769	15554238	15555159	98.483	922	922
193212	194136	52655637	52656562	94.708	925	926
296636	297407	45547238	45548009	98.446	772	772
45316	45992	36554580	36555257	97.935	677	678
171831	172480	14845108	14845758	98.925	650	651
189807	190315	14844608	14845115	99.411	509	508
192750	193199	45549562	45550011	98.667	450	450
219309	219759	45546792	45547238	98.67	451	447
205486	205936	45548009	45548457	98.004	451	449
79720	80183	49829520	49829972	95.259	464	453
42617	43023	36555251	36555654	97.789	407	404
198337	198839	56813899	56814374	92.644	503	476
250194	250696	56813899	56814374	92.644	503	476
31128	31519	56811592	56811983	97.959	392	392
194563	194924	47876057	47876418	96.961	362	362
268572	268953	24567638	24568019	93.211	382	382
114494	114805	14845747	14846058	98.397	312	312
295827	296115	37014609	37014897	100	289	289
247307	247700	2682538	2682909	91.878	394	372
178044	178385	4543848	4544189	93.86	342	342
120309	120574	5179343	5179608	100	266	266
297895	298185	54861787	54862083	95.96	291	297
194435	194697	36555654	36555920	97.004	263	267
41387	41648	53887076	53887338	95.833	262	263
8202	8447	971568	971813	96.748	246	246
314103	314321	36551679	36551897	99.087	219	219
302690	302902	49774857	49775069	99.531	213	213
93124	93329	45549306	45549511	100	206	206
20575	20787	23946304	23946516	98.592	213	213
177956	178170	54522517	54522731	98.14	215	215
287634	287864	55184568	55184798	95.671	231	231
324334	324623	55043411	55043703	89.632	290	293
8298	8513	8636865	8637080	96.759	216	216
230855	231049	36581764	36581958	99.487	195	195
227350	227590	54571211	54571451	92.946	241	241
260172	260412	54571211	54571451	92.946	241	241
64269	64509	54571211	54571451	92.946	241	241
63264	63470	3721834	3722040	97.101	207	207
294502	294700	56822848	56823046	97.99	199	199
227400	227710	39725067	39725368	87.22	311	302
260052	260362	39725067	39725368	87.22	311	302
64319	64629	39725067	39725368	87.22	311	302
179471	179657	36554393	36554579	98.93	187	187
81577	81775	36554195	36554394	96.5	199	200
153885	154066	36556817	36556998	98.352	182	182
49107	49300	45549111	45549305	96.447	194	195
147238	147572	55183032	55183339	84.866	335	308
22493	22701	54115557	54115763	93.365	209	207
59539	59707	36553180	36553349	98.824	169	170
188390	188554	37014411	37014574	99.394	165	164
103998	104200	29927380	29927573	93.596	203	194
15513	15701	55459949	55460138	94.737	189	190
29266	29420	36552704	36552858	100	155	155
242936	243087	36586246	36586397	99.342	152	152
263613	263816	1287820	1288013	91.176	204	194
278786	278945	36551138	36551297	96.875	160	160
79885	80056	55184799	55184969	94.767	172	171
73035	73183	45548637	45548785	98.658	149	149
192453	192596	36553348	36553491	99.306	144	144
325133	325328	44797616	44797811	90.306	196	196
257451	257597	36556272	36556418	97.959	147	147
67084	67230	36556272	36556418	97.959	147	147
192093	192243	36559387	36559537	96.689	151	151
164097	164236	36551542	36551681	98.571	140	140
262827	262962	4485333	4485468	99.265	136	136
180643	180793	42233852	42234002	96.026	151	151
113059	113202	36555988	36556130	97.222	144	143
188800	188932	1406683	1406815	99.248	133	133
40742	41048	3084797	3085092	81.433	307	296
161779	161908	47297907	47298036	100	130	130
161945	162076	47297779	47297910	99.242	132	132
131925	132053	36550829	36550957	99.225	129	129
213279	213406	36556418	36556545	99.219	128	128
304595	304734	36582357	36582497	96.454	140	141
316893	317025	45546494	45546626	97.744	133	133
228122	228251	45548452	45548581	98.462	130	130
259511	259640	45548452	45548581	98.462	130	130
65041	65170	45548452	45548581	98.462	130	130
395	524	45548452	45548581	98.462	130	130
304115	304251	36584350	36584484	96.35	137	135
18695	18927	4832459	4832687	84.12	233	229
288124	288252	15553813	15553941	97.674	129	129
105926	106045	36556131	36556250	100	120	120
50751	50872	36553749	36553870	99.18	122	122
100180	100418	47921594	47921820	84.298	239	227
12813	12943	36559027	36559156	96.947	131	130
180895	181027	42234004	42234136	96.241	133	133
84322	84487	55183736	55183908	90.23	166	173
153283	153438	8040431	8040586	91.667	156	156
43696	43833	10762052	10762189	94.928	138	138
139238	139357	36553565	36553684	99.167	120	120
242111	242230	36557952	36558071	99.167	120	120
152551	152686	36585769	36585902	95.588	136	134
310369	310538	18502963	18503121	90.588	170	159
178452	178589	54242151	54242292	94.366	138	142
1887	2010	36556997	36557120	97.581	124	124
277234	277357	36557382	36557505	97.581	124	124
177862	178027	56897148	56897313	89.759	166	166
18704	18930	43841211	43841433	83.7	227	223
178452	178589	54245362	54245503	93.662	138	142
12496	12641	55182461	55182606	92.466	146	146
80169	80293	49670237	49670360	96.8	125	124
279140	279263	56811766	56811890	96.8	124	125
224822	224935	4485355	4485468	99.123	114	114
143093	143212	9778143	9778262	97.5	120	120
101327	101442	36581243	36581358	98.276	116	116
235519	235632	36557656	36557769	98.246	114	114
241711	241816	12922376	12922481	99.057	106	106
23895	24000	29959816	29959921	99.057	106	106
315550	315658	36551894	36552002	98.165	109	109
235146	235260	36586069	36586183	96.522	115	115
315972	316075	29959349	29959452	99.038	104	104
226139	226255	46686563	46686678	95.726	117	116
261507	261623	46686563	46686678	95.726	117	116
97880	97991	36553069	36553180	96.429	112	112
197779	197875	9778262	9778358	100	97	97
251158	251254	9778262	9778358	100	97	97
127796	127892	36557286	36557382	100	97	97
300955	301065	36554833	36554943	95.495	111	111
131282	131377	36558328	36558423	100	96	96
274830	274942	36583764	36583879	94.828	113	116
20448	20541	36582273	36582366	100	94	94
314993	315085	30290790	30290882	100	93	93
116616	116719	4485235	4485338	96.154	104	104
298469	298559	1296738	1296828	100	91	91
286897	287007	53887477	53887587	93.694	111	111
275777	275865	45550086	45550174	100	89	89
122032	122127	29959592	29959687	96.875	96	96
165415	165511	49347920	49348014	96.907	97	95
123443	123528	36558684	36558769	100	86	86
149709	149801	36558805	36558896	97.849	93	92
225502	225586	36559819	36559903	100	85	85
262176	262260	36559819	36559903	100	85	85
278231	278321	36580859	36580949	97.802	91	91
104843	104931	4248779	4248867	97.753	89	89
31097	31191	36551138	36551232	95.789	95	95
87067	87206	45479384	45479522	86.429	140	139
327972	328076	45548452	45548556	92.453	105	105
111081	111185	45548452	45548556	92.453	105	105
209758	209854	49830050	49830150	94.059	97	101
53608	53691	36557762	36557844	98.81	84	83
290468	290553	53396203	53396288	97.674	86	86
39935	40025	24540180	24540270	95.604	91	91
151147	151225	36582497	36582575	100	79	79
218279	218387	42740484	42740592	90.826	109	109
258438	258535	55182726	55182828	93.204	98	103
66146	66243	55182726	55182828	93.204	98	103
270544	270633	36557502	36557591	95.556	90	90
148583	148659	36581487	36581563	100	77	77
148136	148245	45527312	45527415	90.909	110	104
280418	280554	11840569	11840715	85.034	137	147
72178	72253	36585303	36585378	100	76	76
252428	252503	36585303	36585378	100	76	76
196530	196605	36585303	36585378	100	76	76
209591	209673	33207845	33207928	96.429	83	84
153778	153857	36552121	36552200	97.5	80	80
148517	148602	36552194	36552280	95.402	86	87
26828	26904	36560213	36560289	98.701	77	77
45928	46006	36580728	36580806	97.468	79	79
32859	32931	36583511	36583583	100	73	73
8093	8171	56207665	56207743	97.468	79	79
134060	134131	36559904	36559975	100	72	72
214488	214582	4248928	4249016	92.632	95	89
263767	263846	24540191	24540270	96.25	80	80
73181	73259	4485390	4485468	96.203	79	79
54539	54614	36585030	36585105	97.368	76	76
210398	210521	42690527	42690650	85.484	124	124
166495	166567	44793656	44793728	98.63	73	73
11912	12023	53886919	53887024	88.393	112	106
204512	204586	36580943	36581017	97.368	75	75
31938	32006	36581645	36581713	100	69	69
269798	269868	36553493	36553563	98.592	71	71
113524	113594	36555921	36555991	98.592	71	71
59521	59594	36585174	36585247	97.297	74	74
115403	115479	51792047	51792123	96.104	77	77
275709	275785	2673878	2673953	96.104	77	76
185441	185513	33416666	33416738	97.26	73	73
181707	181778	13773252	13773323	97.222	72	72
135241	135306	36584291	36584356	100	66	66
27240	27308	36586000	36586068	98.551	69	69
206631	206696	36586541	36586606	100	66	66
237773	237843	15558455	15558525	97.183	71	71
98227	98291	36553685	36553749	100	65	65
214133	214200	36558138	36558205	98.529	68	68
62524	62588	36558574	36558638	100	65	65
227101	227168	36559567	36559634	98.529	68	68
260594	260661	36559567	36559634	98.529	68	68
64020	64087	36559567	36559634	98.529	68	68
145605	145672	36581138	36581205	98.529	68	68
168735	168802	36583275	36583342	98.529	68	68
236597	236661	36583705	36583769	100	65	65
321552	321622	36585603	36585673	97.183	71	71
290197	290274	27683209	27683289	93.827	78	81
290197	290274	28134539	28134618	93.75	78	80
128334	128397	36583047	36583110	100	64	64
219384	219456	36583584	36583656	95.89	73	73
289236	289302	36584789	36584855	98.507	67	67
184261	184333	42740128	42740200	95.89	73	73
128389	128480	47921909	47921999	90.426	92	91
76977	77109	56137812	56137939	83.582	133	128
288389	288536	4348542	4348681	81.757	148	140
9356	9434	33206734	33206810	93.75	79	77
56704	56769	36552457	36552522	98.485	66	66
217188	217256	36557587	36557655	97.101	69	69
140162	140231	36558919	36558987	97.143	70	69
42383	42448	36560050	36560115	98.485	66	66
234880	234952	36583896	36583967	95.89	73	72
290197	290274	27969955	27970036	92.683	78	82
290197	290274	28389918	28389999	92.683	78	82
290197	290274	28872784	28872865	92.683	78	82
31411	31472	33205005	33205066	100	62	62
210435	210505	36559221	36559291	95.775	71	71
231741	231802	36585379	36585440	100	62	62
279642	279706	36586397	36586461	98.462	65	65
31257	31318	40988654	40988715	100	62	62
210165	210272	42690392	42690498	86.239	108	107
290197	290274	27724304	27724384	92.593	78	81
290197	290274	28734332	28734412	92.593	78	81
277088	277148	36550503	36550563	100	61	61
1631	1704	36582204	36582276	94.595	74	73
105527	105590	36583990	36584053	98.438	64	64
84518	84587	36584659	36584728	95.714	70	70
168261	168348	44121219	44121307	89.888	88	89
168261	168348	44148735	44148823	89.888	88	89
168261	168348	44205999	44206087	89.888	88	89
168261	168348	44259121	44259209	89.888	88	89
168261	168348	44296889	44296977	89.888	88	89
168261	168348	44349968	44350056	89.888	88	89
74233	74293	54144666	54144726	100	61	61
122034	122093	1222200	1222259	100	60	60
224122	224190	33207100	33207169	95.714	69	70
3531	3596	36558072	36558137	96.97	66	66
222888	222959	45527419	45527490	94.444	72	72
317670	317769	55184278	55184381	86.667	100	104
303600	303658	1296829	1296887	100	59	59
143372	143436	15576084	15576148	96.923	65	65
290197	290274	28837636	28837717	91.463	78	82
113297	113355	30290733	30290791	100	59	59
116364	116428	40989135	40989199	96.923	65	65
308082	308173	55277449	55277540	88.043	92	92
290197	290271	27560093	27560164	93.333	75	72
300034	300091	36581997	36582054	100	58	58
203793	203862	40988963	40989032	94.286	70	70
77008	77123	41938839	41938953	83.761	116	115
168261	168348	44397252	44397340	88.764	88	89
278817	278880	56811592	56811655	96.875	64	64
298980	299036	15577953	15578009	100	57	57
290197	290271	28415799	28415874	92.105	75	76
75112	75174	33207199	33207261	96.825	63	63
297801	297857	36552649	36552705	100	57	57
276214	276270	36559696	36559752	100	57	57
188455	188511	36584483	36584539	100	57	57
49682	49741	36584728	36584787	98.333	60	60
141363	141432	33205313	33205378	94.286	70	66
240297	240352	36585248	36585303	100	56	56
165581	165639	36586602	36586661	98.333	59	60
84975	85036	45548452	45548513	96.774	62	62
104283	104349	33205146	33205212	94.03	67	67
94426	94480	33205473	33205527	100	55	55
48867	48923	33206048	33206104	98.246	57	57
116114	116173	36584940	36584999	96.667	60	60
208573	208657	2475859	2475945	87.356	85	87
205506	205561	33205997	33206053	98.246	56	57
95224	95276	36550563	36550615	100	53	53
156416	156468	36582873	36582925	100	53	53
223068	223146	55183425	55183500	89.873	79	76
12433	12491	56309071	56309129	96.61	59	59
316983	317037	15555318	15555372	98.182	55	55
291669	291723	15557547	15557602	98.214	55	56
14438	14489	36581597	36581648	100	52	52
328004	328058	36583655	36583709	98.182	55	55
228179	228233	36583655	36583709	98.182	55	55
111113	111167	36583655	36583709	98.182	55	55
259529	259583	36583655	36583709	98.182	55	55
65098	65152	36583655	36583709	98.182	55	55
452	506	36583655	36583709	98.182	55	55
46788	46863	45479566	45479642	89.61	76	77
105991	106056	53073428	53073496	92.754	66	69
726	779	15555318	15555371	98.148	54	54
65372	65425	15555318	15555371	98.148	54	54
259256	259309	15555318	15555371	98.148	54	54
85238	85291	15555318	15555371	98.148	54	54
111387	111440	15555318	15555371	98.148	54	54
228453	228506	15555318	15555371	98.148	54	54
328278	328331	15555318	15555371	98.148	54	54
172655	172708	33206140	33206193	98.148	54	54
287245	287298	36584889	36584943	98.182	54	55
87322	87372	44793608	44793658	100	51	51
123760	123825	51293083	51293148	92.537	66	66
17134	17189	33205528	33205583	96.429	56	56
86315	86373	33206809	33206867	94.915	59	59
309555	309607	33207705	33207757	98.113	53	53
168261	168348	44183108	44183197	85.556	88	90
193102	193169	49837792	49837860	91.304	68	69
8749	8836	3225216	3225303	85.227	88	88
78218	78278	33206645	33206705	93.443	61	61
205864	205921	33207757	33207814	94.828	58	58
5781	5839	36581014	36581071	94.915	59	58
316071	316128	29927639	29927695	94.828	58	57
87310	87363	33207302	33207355	96.296	54	54
263355	263405	36584609	36584659	98.039	51	51
316831	316887	45546577	45546633	94.828	57	57
328264	328334	45548658	45548725	90.141	71	68
228439	228509	45548658	45548725	90.141	71	68
111373	111443	45548658	45548725	90.141	71	68
85224	85294	45548658	45548725	90.141	71	68
259253	259323	45548658	45548725	90.141	71	68
65358	65428	45548658	45548725	90.141	71	68
712	782	45548658	45548725	90.141	71	68
164470	164532	55183961	55184023	92.063	63	63
281202	281267	56089693	56089758	90.909	66	66
258515	258573	1222283	1222341	93.22	59	59
66108	66166	1222283	1222341	93.22	59	59
188040	188128	3389301	3389389	84.27	89	89
179267	179322	15560336	15560391	94.643	56	56
179318	179373	15560387	15560442	94.643	56	56
98524	98581	31268859	31268916	93.22	58	58
127339	127393	36553749	36553803	94.545	55	55
200270	200321	36581711	36581762	96.154	52	52
248712	248763	36581711	36581762	96.154	52	52
72996	73062	42490755	42490822	89.855	67	68
244847	244907	45527251	45527312	91.935	61	62
2652	2707	46633969	46634023	94.643	56	55
73107	73159	15555317	15555371	94.545	53	55
246400	246450	36583462	36583512	96.078	51	51
316984	317051	45548661	45548725	89.706	68	65
151531	151601	55182901	55182968	88.732	71	68
222939	223012	55183354	55183423	87.838	74	70
326503	326553	56813849	56813899	96.078	51	51
109612	109662	56813849	56813899	96.078	51	51
146074	146126	2588893	2588945	94.34	53	53
316893	316945	42490547	42490599	94.34	53	53
316893	316945	42492894	42492946	94.34	53	53
41240	41304	47834195	47834259	89.231	65	65
281972	285725	2549827	2553579	98.934	3754	3753
27799	31252	2545606	2549051	99.074	3454	3446
239191	241905	2542893	2545606	99.116	2715	2714
160497	161089	2542304	2542896	98.145	593	593
278502	278880	2545667	2546044	97.889	379	378
3240	3523	2553579	2553862	97.887	284	284
282219	282348	6236627	6236756	99.231	130	130
206253	206427	7010861	7011035	90.857	175	175
62233	62314	2551772	2551853	97.561	82	82
326469	326553	2543873	2543957	94.186	85	85
109578	109662	2543873	2543957	94.186	85	85
285575	285647	6060005	6060077	98.63	73	73
217018	217084	2426177	2426243	100	67	67
230650	230753	2551773	2551872	87.619	104	100
322071	322134	6885644	6885707	98.438	64	64
143372	143436	2550865	2550929	96.923	65	65
300764	300834	2507709	2507777	94.366	71	69
117311	117371	731209	731269	95.082	61	61
32344	32397	6885707	6885760	98.148	54	54
278419	278507	2546225	2546306	85.393	89	82
231312	231377	154916	154981	89.394	66	66
281972	285729	10690	14440	98.484	3758	3751
28443	31252	2001	4801	99.075	2810	2801
239887	241905	1	2001	98.415	2019	2001
27799	28450	9265	9915	99.387	652	651
278502	278880	2062	2439	97.889	379	378
3240	3523	14438	14721	98.944	284	284
62233	62314	12633	12714	97.561	82	82
326469	326553	269	353	94.186	85	85
109578	109662	269	353	94.186	85	85
230650	230753	12634	12733	87.619	104	100
143372	143436	11727	11791	93.846	65	65
278419	278507	2619	2700	85.393	89	82
104803	108093	62964	66253	99.757	3291	3290
122065	124857	59375	62167	99.642	2793	2793
110284	111049	62138	62903	99.478	766	766
327175	327940	62138	62903	99.478	766	766
230487	230800	72930	73243	100	314	314
84032	84147	73242	73357	99.138	116	116
299863	299982	73066	73185	87.2	120	120
56944	57006	72867	72929	100	63	63
283918	284017	73093	73196	87.619	100	104
62265	62330	73148	73213	95.455	66	66
111027	111077	62359	62409	98.039	51	51
327918	327968	62359	62409	98.039	51	51
297285	300267	15447231	15450176	94.569	2983	2946
35016	36360	15453100	15454436	94.721	1345	1337
100854	101942	17708292	17709378	99.174	1089	1087
258633	259640	15450166	15451170	95.045	1008	1005
65041	66048	15450166	15451170	95.045	1008	1005
395	1402	15450166	15451170	95.045	1008	1005
228122	229111	15450185	15451170	95.051	990	986
327970	328936	15450185	15451147	94.525	967	963
111079	112045	15450185	15451147	94.525	967	963
84975	85914	15450166	15451102	94.899	940	937
174987	175553	17706837	17707401	98.942	567	565
300761	301377	15403403	15404016	93.841	617	614
306671	307053	17707722	17708104	99.739	383	383
127103	127414	15454893	15455202	94.231	312	310
171478	171803	22423032	22423366	92.56	326	335
300448	300770	15429716	15430032	93.189	323	317
129736	129977	2464809	2465050	98.76	242	242
181376	181603	21468355	21468581	96.491	228	227
182775	183001	3026792	3027027	90.295	227	236
24403	24567	1846022	1846186	97.576	165	165
291538	291687	1846785	1846934	98.667	150	150
244354	244545	1845210	1845395	91.667	192	186
291102	291248	1846262	1846408	98.639	147	147
4596	4732	22373720	22373856	98.54	137	137
273541	273672	1206147	1206278	99.242	132	132
130420	130551	1206147	1206278	99.242	132	132
73035	73183	15451226	15451374	94.631	149	149
322500	322626	1206275	1206402	97.656	127	128
14264	14384	21469014	21469134	99.174	121	121
316984	317099	15450786	15450901	95.69	116	116
300262	300382	15430028	15430148	94.215	121	121
165365	165609	6213939	6214173	80.816	245	235
294176	294299	21468826	21468948	93.548	124	123
50507	50610	1846616	1846719	96.154	104	104
207082	207184	1847344	1847446	96.117	103	103
45569	45679	15403713	15403823	92.793	111	111
291698	291783	17708656	17708741	98.837	86	86
33047	33134	1846534	1846621	96.591	88	88
188393	188533	3213050	3213186	85.816	141	137
189244	189327	1846448	1846531	96.429	84	84
280441	280617	1146186	1146363	80.447	177	178
79968	80036	22374070	22374138	100	69	69
89162	89237	1845534	1845609	96.053	76	76
87849	87912	21107754	21107817	100	64	64
193132	193195	22374292	22374355	98.438	64	64
328167	328229	22422930	22422992	96.825	63	63
228342	228404	22422930	22422992	96.825	63	63
111276	111338	22422930	22422992	96.825	63	63
85127	85189	22422930	22422992	96.825	63	63
259358	259420	22422930	22422992	96.825	63	63
65261	65323	22422930	22422992	96.825	63	63
615	677	22422930	22422992	96.825	63	63
328135	328195	15451490	15451550	96.721	61	61
228310	228370	15451490	15451550	96.721	61	61
111244	111304	15451490	15451550	96.721	61	61
85095	85155	15451490	15451550	96.721	61	61
259392	259452	15451490	15451550	96.721	61	61
65229	65289	15451490	15451550	96.721	61	61
583	643	15451490	15451550	96.721	61	61
228121	228184	15452065	15452128	95.312	64	64
259578	259641	15452065	15452128	95.312	64	64
65040	65103	15452065	15452128	95.312	64	64
394	457	15452065	15452128	95.312	64	64
98601	98683	15523508	15523590	87.952	83	83
303295	303361	19992933	19993002	92.857	67	70
68664	68734	15452590	15452660	90.141	71	71
255947	256017	15452590	15452660	90.141	71	71
185855	185916	18537975	18538036	93.548	62	62
110349	110412	15451652	15451716	92.308	64	65
327240	327303	15451652	15451716	92.308	64	65
72996	73062	15452526	15452593	91.304	67	68
310576	310638	2937106	2937168	92.063	63	63
181983	182041	19099016	19099074	93.22	59	59
37437	37500	15451873	15451936	90.625	64	64
163902	163987	7659922	7660004	84.884	86	83
266136	268590	121506	123959	99.267	2455	2454
117405	117461	121729	121785	98.246	57	57
41611	43822	108187	110390	93.987	2212	2204
43873	45166	106891	108182	93.354	1294	1292
41611	43822	24424772	24426975	93.987	2212	2204
43873	45166	24423476	24424767	93.354	1294	1292
40603	41572	24441900	24442869	96.807	970	970
213741	214442	27930452	27931151	96.159	702	700
123400	123946	979144	979690	100	547	547
206537	207165	27743476	27744111	93.396	629	636
246705	247140	402742	403177	100	436	436
246705	247140	446060	446495	100	436	436
180695	181152	3306239	3306693	98.472	458	455
272848	273297	14569658	14570105	97.556	450	448
296675	297064	21509052	21509441	99.487	390	390
119858	120385	14572106	14572603	90.341	528	498
283956	284411	20101553	20101984	90.57	456	432
173201	173514	8359903	8360216	99.682	314	314
41435	41705	18383310	18383580	100	271	271
231799	232081	7946127	7946409	95.406	283	283
241680	241920	445338	445578	100	241	241
264266	264503	23667603	23667840	100	238	238
241680	241920	403659	403899	99.17	241	241
271315	271548	403178	403411	100	234	234
271315	271548	445826	446059	100	234	234
299426	299656	13768344	13768574	97.835	231	231
29327	29550	18565079	18565302	98.661	224	224
275929	276147	16114760	16114978	99.087	219	219
38016	38258	16435407	16435646	91.429	243	240
98090	98367	13902569	13902846	87.77	278	278
98090	98367	13920125	13920402	87.77	278	278
98090	98367	13883065	13883342	87.41	278	278
286884	287208	14572671	14572980	85.498	325	310
123790	123962	979693	979865	99.422	173	173
185672	185891	19274355	19274570	92.273	220	216
96082	96310	20655385	20655607	90.83	229	223
289735	289897	14560460	14560622	97.546	163	163
146467	146622	9623240	9623395	98.077	156	156
103584	103773	13817786	13817973	92.147	190	188
243433	243598	14560834	14560999	95.181	166	166
39974	40149	28743777	28743951	93.182	176	175
156178	156412	3334410	3334642	85.957	235	233
159892	160026	23808700	23808834	100	135	135
138881	139031	14074589	14074739	96.026	151	151
98793	98940	7309144	7309291	95.946	148	148
22072	22230	19309234	19309392	93.711	159	159
262235	262371	14559546	14559681	97.81	137	136
225391	225527	14559546	14559681	97.81	137	136
78578	78734	8667631	8667788	93.038	157	158
41750	41905	3750265	3750419	92.949	156	155
114211	114334	17972618	17972740	99.194	124	123
14339	14485	25241442	25241588	93.878	147	147
75169	75329	3637880	3638040	91.304	161	161
219626	219788	27443683	27443842	91.411	163	160
147771	147933	5266834	5266996	90.798	163	163
78578	78734	8739333	8739490	91.772	157	158
78578	78730	8595301	8595453	92.157	153	153
177067	177193	3511717	3511843	96.063	127	127
133172	133306	14561113	14561244	94.815	135	132
186094	186208	28542709	28542823	99.13	115	115
136163	136274	12011106	12011217	99.107	112	112
245747	245870	25681025	25681148	95.968	124	124
310363	310478	12011218	12011333	97.414	116	116
192270	192378	28542456	28542564	99.083	109	109
193705	193851	19309095	19309236	91.156	147	142
103661	103785	14560987	14561111	94.4	125	125
18534	18692	3958719	3958880	88.272	159	162
295204	295311	5495612	5495719	98.148	108	108
183147	183253	14074369	14074475	97.196	107	107
275815	275923	22536630	22536738	96.33	109	109
23785	23926	9516445	9516595	88.742	142	151
272365	272465	12010852	12010952	98.02	101	101
25618	25721	14559885	14559988	97.115	104	104
173808	173911	20948556	20948659	97.115	104	104
197801	197900	25681145	25681244	98	100	100
251133	251232	25681145	25681244	98	100	100
147784	147895	7310567	7310676	93.75	112	110
211824	211913	23808700	23808789	100	90	90
114149	114335	18401588	18401768	82.979	187	181
243707	243832	7309302	7309428	89.844	126	127
300956	301041	403573	403658	100	86	86
45570	45655	403573	403658	100	86	86
45570	45655	445579	445664	100	86	86
300956	301041	445579	445664	100	86	86
148901	149017	11186532	11186647	90.598	117	116
47484	47581	14559789	14559886	94.898	98	98
87464	87557	14560742	14560835	95.745	94	94
98356	98453	5267340	5267441	93.137	98	102
82721	82823	13277698	13277800	92.233	103	103
298958	299048	14074277	14074367	95.604	91	91
276122	276220	7308367	7308465	92.929	99	99
206350	206465	27743357	27743480	88.71	116	124
139267	139349	2888387	2888469	97.59	83	83
193008	193105	25241343	25241440	92.857	98	98
3567	3654	7308653	7308740	95.455	88	88
153149	153239	14228242	14228332	94.505	91	91
291300	291402	7308519	7308621	90.291	103	103
274102	274198	17720168	17720265	91.837	97	98
111085	111165	2888542	2888622	96.296	81	81
327976	328056	2888542	2888622	96.296	81	81
76961	77035	14074202	14074276	98.667	75	75
317414	317485	14583220	14583291	100	72	72
320848	320925	7364990	7365067	96.154	78	78
181504	181585	4042341	4042424	94.048	82	84
144706	144799	26884036	26884132	90.816	94	97
30585	30656	5850952	5851023	97.222	72	72
277261	277326	17972482	17972547	100	66	66
247561	247671	8387170	8387279	85.586	111	110
292882	292979	13883342	13883443	87.255	98	102
292882	292979	13902846	13902947	87.255	98	102
292882	292979	13920402	13920503	87.255	98	102
151774	151837	27921948	27922011	98.438	64	64
295124	295201	5495955	5496032	92.308	78	78
37959	38024	16436048	16436113	96.97	66	66
179998	180080	5851117	5851199	90.361	83	83
247561	247671	8386841	8386950	84.685	111	110
285351	285412	14583160	14583221	98.387	62	62
164337	164468	14795391	14795521	81.955	132	131
169074	169131	5381209	5381266	100	58	58
61870	61951	25544014	25544096	90.361	82	83
1015	1086	5267554	5267625	93.056	72	72
65661	65732	5267554	5267625	93.056	72	72
258949	259020	5267554	5267625	93.056	72	72
85527	85598	5267554	5267625	93.056	72	72
111676	111747	5267554	5267625	93.056	72	72
228742	228813	5267554	5267625	93.056	72	72
328567	328638	5267554	5267625	93.056	72	72
310397	310480	5267625	5267706	89.286	84	82
93486	93544	19307166	19307224	98.305	59	59
203999	204054	27922101	27922156	100	56	56
269868	269922	4365462	4365516	100	55	55
156476	156542	27743290	27743356	94.03	67	67
424	504	2888542	2888622	89.024	81	81
65070	65150	2888542	2888622	89.024	81	81
259531	259611	2888542	2888622	89.024	81	81
228151	228231	2888542	2888622	89.024	81	81
242850	242909	8063585	8063644	96.667	60	60
163083	163163	9944863	9944944	89.157	81	82
317105	317179	13884555	13884630	90.789	75	76
317105	317179	13904059	13904134	90.789	75	76
317105	317179	13921615	13921690	90.789	75	76
279631	279687	20921788	20921844	98.246	57	57
61640	61692	25543853	25543905	100	53	53
25217	25277	25241442	25241502	95.082	61	61
304549	304600	7240643	7240694	98.077	52	52
284245	284309	18381776	18381838	92.308	65	63
179509	179632	16435238	16435353	80.645	124	116
76813	76886	2693305	2693378	87.838	74	74
50415	50467	3692103	3692155	96.226	53	53
114866	114933	5267441	5267508	89.706	68	68
292917	293009	10051329	10051419	83.871	93	91
90298	90355	7307672	7307729	93.103	58	58
48804	48900	13882833	13882930	82.653	97	98
317179	317271	13883989	13884077	83.871	93	89
48804	48900	13902337	13902434	82.653	97	98
317179	317271	13903493	13903581	83.871	93	89
48804	48900	13919893	13919990	82.653	97	98
317179	317271	13921049	13921137	83.871	93	89
49952	50023	16276023	16276097	88	72	75
310679	310785	17928197	17928308	81.25	107	112
191869	191928	27930772	27930831	91.667	60	60
23701	23758	403442	403501	91.667	58	60
23701	23758	445736	445795	91.667	58	60
41568	41625	24440259	24440319	91.803	58	61
40982	43331	24508937	24511274	90.373	2350	2338
22312	22788	8489798	8490239	90.566	477	442
317573	317883	20208582	20208892	99.035	311	311
147154	147495	17828117	17828457	95.614	342	341
296703	296941	26033983	26034221	100	239	239
117951	118274	26104927	26105251	90.52	324	325
216283	216503	24008657	24008877	99.548	221	221
49049	49256	26316519	26316726	100	208	208
269949	270179	17828507	17828737	96.537	231	231
178752	179248	18010915	18011394	81.275	497	480
178370	178834	18009682	18010122	81.799	465	441
58822	59030	2606133	2606341	98.086	209	209
112850	113048	21526973	21527171	99.497	199	199
111092	111288	9317548	9317744	99.492	197	197
327983	328179	9317548	9317744	99.492	197	197
437	627	9317554	9317744	98.438	191	191
65083	65273	9317554	9317744	98.438	191	191
259408	259598	9317554	9317744	98.438	191	191
228164	228354	9317554	9317744	98.438	191	191
321799	321980	26065951	26066132	100	182	182
178882	179207	18010129	18010451	85.455	326	323
31374	31566	17828779	17828971	95.337	193	193
302380	302580	15121598	15121796	94.059	201	199
84975	85139	9317580	9317744	99.394	165	165
82998	83172	13400082	13400255	97.143	175	174
77087	77317	16211664	16211896	89.27	231	233
86790	87078	18011826	18012119	85.149	289	294
102617	102776	21527175	21527334	98.75	160	160
21536	21688	6526099	6526251	100	153	153
50836	51033	21527333	21527531	92.611	198	199
257074	257235	21004790	21004949	96.914	162	160
67446	67607	21004790	21004949	96.914	162	160
118856	119044	18164028	18164217	92.188	189	190
161307	161463	1432363	1432519	95.541	157	157
43968	44118	10403845	10403995	96.689	151	151
93785	93971	19053740	19053927	89.894	187	188
39164	39317	14106800	14106953	94.156	154	154
116001	116168	18164522	18164685	91.071	168	164
173746	173877	3237746	3237877	96.212	132	132
86618	86759	18011683	18011824	93.662	142	142
274055	274183	3236439	3236568	96.154	129	130
208535	208673	10124935	10125076	93.662	139	142
143829	143961	3237879	3238011	94.737	133	133
153651	153777	9978956	9979082	96.063	127	127
323374	323502	3237303	3237431	95.349	129	129
162999	163117	3238779	3238897	97.479	119	119
319807	320001	15006397	15006589	85.641	195	193
13089	13197	6526609	6526717	100	109	109
257510	257695	18008452	18008631	86.911	186	180
66986	67171	18008452	18008631	86.911	186	180
249582	249708	3234129	3234254	94.488	127	126
199325	199451	3234129	3234254	94.488	127	126
242844	242977	3236715	3236848	92.537	134	134
306495	306622	3238254	3238381	92.969	128	128
231714	231831	3234381	3234498	94.915	118	118
207426	207528	10873915	10874017	98.058	103	103
82742	82846	10874095	10874199	97.143	105	105
258026	258156	18008626	18008756	91.045	131	131
66525	66655	18008626	18008756	91.045	131	131
210880	210996	3235537	3235653	93.162	117	117
31895	31993	3235654	3235752	97.98	99	99
188620	188717	1432255	1432352	97.959	98	98
320744	320837	15635644	15635737	98.936	94	94
176229	176442	24383335	24383548	81.106	214	214
87002	87106	3234496	3234600	95.238	105	105
274792	274902	11922550	11922660	93.694	111	111
76776	76882	21844852	21844958	94.393	107	107
176250	176437	24388619	24388807	82.54	188	189
152361	152459	6527313	6527414	96.078	99	102
35476	35577	3234859	3234960	95.098	102	102
140824	140910	21527784	21527870	100	87	87
274662	274751	11922449	11922539	97.802	90	91
80213	80337	9363887	9364009	88.8	125	123
86882	86992	3235818	3235928	90.991	111	111
279403	279542	8874431	8874566	86.429	140	136
102348	102439	3234289	3234380	95.652	92	92
262103	262185	10874015	10874097	98.795	83	83
225577	225659	10874015	10874097	98.795	83	83
3639	3730	3235021	3235112	94.565	92	92
319924	320083	15006584	15006732	83.75	160	149
58689	58765	22509535	22509611	98.701	77	77
24640	24715	21844956	21845031	98.684	76	76
1627	1697	6526251	6526321	100	71	71
35105	35189	3233398	3233482	94.118	85	85
138919	139027	3235113	3235222	88.182	109	110
189294	189372	3235460	3235538	96.203	79	79
130762	130830	6526322	6526390	100	69	69
291118	291189	6527143	6527214	98.611	72	72
141165	141241	26104757	26104833	96.104	77	77
279950	280024	3233179	3233253	96	75	75
258066	258134	3236923	3236991	98.551	69	69
66547	66615	3236923	3236991	98.551	69	69
164351	164468	23559758	23559874	85.714	118	117
274834	274898	6526792	6526856	100	65	65
238914	238978	13889598	13889662	100	65	65
281746	281889	15911085	15911230	81.507	144	146
127357	127446	21527333	21527422	90.11	90	90
132863	132927	23796132	23796196	98.462	65	65
194188	194253	3235324	3235389	96.97	66	66
243356	243431	3235386	3235460	93.421	76	75
147393	147464	3237058	3237129	94.444	72	72
177843	177908	24877754	24877819	96.97	66	66
58587	58662	22509470	22509542	93.506	76	73
306072	306129	1432300	1432357	100	58	58
100702	100774	3234786	3234858	93.151	73	73
219407	219467	6526548	6526609	98.387	61	62
99453	99525	23915509	23915581	93.151	73	73
99453	99525	23916515	23916587	93.151	73	73
295764	295823	6527470	6527529	98.333	60	60
99457	99525	23914506	23914574	94.203	69	69
172464	172531	3233113	3233180	94.118	68	68
215790	215845	6527527	6527582	100	56	56
112161	112225	15635736	15635800	95.385	65	65
229227	229291	15635736	15635800	95.385	65	65
329052	329116	15635736	15635800	95.385	65	65
325255	325313	23913919	23913977	98.305	59	59
193572	193647	24498081	24498156	90.789	76	76
78545	78603	21004518	21004576	96.61	59	59
87516	87597	21844771	21844853	87.952	82	83
213432	213488	3238642	3238698	96.491	57	57
226555	226608	15929522	15929575	98.148	54	54
261154	261207	15929522	15929575	98.148	54	54
284302	284355	26034219	26034272	98.148	54	54
190948	191003	3238198	3238253	96.429	56	56
286155	286213	2388157	2388214	94.915	59	58
188497	188593	16638639	16638736	83.673	97	98
289100	289162	19082960	19083022	92.063	63	63
178440	178512	3237517	3237586	89.041	73	70
28246	28348	18009011	18009115	81.905	103	105
181986	182049	18715630	18715693	90.625	64	64
169639	169698	17828457	17828517	91.803	60	61
246661	246714	22504434	22504486	94.444	54	53
302690	304340	945247	946903	98.492	1651	1657
303789	304462	946899	947579	97.507	674	681
186048	186305	2657662	2657925	88.679	258	264
56065	56248	282506	282687	97.283	184	182
227779	227910	935027	935158	98.485	132	132
259852	259983	935027	935158	98.485	132	132
64698	64829	935027	935158	98.485	132	132
52	183	935027	935158	98.485	132	132
184860	184984	934902	935026	99.2	125	125
149831	150010	1156897	1157069	88.398	180	173
293304	293414	392376	392486	100	111	111
227185	227306	392783	392902	96.721	122	120
260456	260577	392783	392902	96.721	122	120
64104	64225	392783	392902	96.721	122	120
266367	266493	1516697	1516823	95.276	127	127
329067	329187	1516576	1516696	92.623	121	121
229242	229362	1516576	1516696	92.623	121	121
112176	112296	1516576	1516696	92.623	121	121
191625	191789	946389	946549	85.714	165	161
191625	191789	946942	947103	85.207	165	162
156853	156937	946204	946288	100	85	85
323189	323275	3404431	3404517	96.552	87	87
233624	233699	2410624	2410699	100	76	76
2024	2104	392701	392781	97.531	81	81
241729	241829	463394	463494	91.089	101	101
152942	153023	2657186	2657267	95.122	82	82
249380	249460	2657582	2657662	92.593	81	81
199573	199653	2657582	2657662	92.593	81	81
117227	117306	2658300	2658379	92.5	80	80
289953	290013	636138	636198	98.361	61	61
289953	290013	636589	636649	98.361	61	61
280175	280250	1516493	1516568	92.105	76	76
196335	196406	2658077	2658145	93.056	72	69
35980	36043	2410470	2410532	95.312	64	63
170708	170768	3393076	3393137	95.161	61	62
161	230	1516425	1516494	90	70	70
64807	64876	1516425	1516494	90	70	70
259805	259874	1516425	1516494	90	70	70
227888	227957	1516425	1516494	90	70	70
178339	178393	2410535	2410590	96.429	55	56
264481	264533	4879649	4879700	98.113	53	52
299467	299528	944888	944949	91.935	62	62
33160	34694	16039194	16040717	97.915	1535	1524
34721	36361	16040718	16042287	92.602	1641	1570
129178	130206	8210733	8211760	96.016	1029	1028
45663	46161	13451435	13451924	94.79	499	490
45652	46161	13425680	13426182	93.567	510	503
45663	46161	13539752	13540231	92.986	499	480
45663	46160	13514482	13514960	92.369	498	479
94955	95251	4587452	4587747	97.98	297	296
321828	322055	3499103	3499330	100	228	228
75202	75453	15618498	15618749	96.825	252	252
160452	160768	21416283	21416591	89.308	317	309
45652	45898	13474357	13474602	95.161	247	246
45927	46161	13474064	13474292	92.766	235	229
235083	235263	8332428	8332608	98.895	181	181
283000	283263	13426273	13426518	87.5	264	246
283000	283263	13515060	13515301	87.5	264	242
75516	75685	15618747	15618916	96.471	170	170
283000	283263	13474693	13474934	87.121	264	242
283000	283263	13540331	13540572	87.121	264	242
192410	192583	8332030	8332212	94.536	174	183
31522	31666	8333284	8333428	99.31	145	145
168052	168195	8333974	8334117	99.306	144	144
23009	23178	8211815	8211984	94.118	170	170
106877	107101	2631175	2631405	87.124	225	231
323066	323217	8210382	8210533	96.711	152	152
247754	247896	3498798	3498940	97.902	143	143
279858	280013	2675842	2675997	94.872	156	156
200571	200710	8333579	8333718	97.143	140	140
133213	133342	3098909	3099038	98.462	130	130
63799	63924	8809176	8809301	99.206	126	126
260757	260882	8809176	8809301	99.206	126	126
226880	227005	8809176	8809301	99.206	126	126
62513	62639	8332211	8332337	97.638	127	127
35052	35177	8332911	8333036	97.619	126	126
5922	6045	11776006	11776129	97.581	124	124
279858	280009	2631607	2631755	92.105	152	149
189594	189700	3498997	3499103	99.065	107	107
48791	48891	4550821	4550921	100	101	101
148120	148226	8333867	8333973	98.131	107	107
248352	248462	8333608	8333718	96.396	111	111
190393	190521	8332676	8332815	91.429	129	140
310758	310873	8333422	8333536	94.872	116	115
282023	282119	21275210	21275306	100	97	97
313930	314025	8332816	8332911	100	96	96
30428	30524	8332333	8332429	98.969	97	97
225466	225554	8809302	8809390	100	89	89
262208	262296	8809302	8809390	100	89	89
153015	153122	5376690	5376797	93.578	108	108
136977	137067	8334310	8334399	98.901	91	90
162614	162719	4268521	4268626	93.396	106	106
188310	188415	8212099	8212204	93.396	106	106
80051	80168	16265981	16266098	90.678	118	118
325114	325200	479793	479879	98.851	87	87
250657	250747	14276796	14276886	96.703	91	91
198286	198376	14276796	14276886	96.703	91	91
187890	187980	8334222	8334311	96.703	91	90
194460	194539	8333205	8333284	100	80	80
160898	161019	21416105	21416230	87.402	122	126
114611	114693	8333033	8333115	96.386	83	83
311653	311723	479879	479949	100	71	71
84509	84612	3510358	3510460	89.423	104	103
37796	37882	8332603	8332690	93.182	87	88
295444	295526	3846005	3846087	93.976	83	83
323700	323776	3892464	3892540	96.104	77	77
207672	207748	5376427	5376503	96.104	77	77
50899	50999	8210285	8210380	90.099	101	96
102555	102628	11775929	11776002	97.297	74	74
115875	115952	8212300	8212377	94.872	78	78
5653	5774	475810	475931	84.426	122	122
147872	147958	5376343	5376428	91.954	87	86
301990	302053	479733	479796	100	64	64
209408	209480	4550916	4550988	95.89	73	73
94875	94994	4587342	4587447	85.833	120	106
283194	283263	13452024	13452093	95.714	70	70
192827	192927	8192458	8192560	86.408	101	103
99940	100005	18814517	18814583	97.015	66	67
179007	179086	8210065	8210144	91.358	80	80
289245	289330	3510448	3510533	88.372	86	86
16149	16207	8212034	8212092	98.305	59	59
272586	272645	14277102	14277161	96.667	60	60
318293	318347	14169260	14169314	98.182	55	55
178559	178652	3510258	3510350	85.106	94	93
213134	213239	6438086	6438190	83.019	106	105
133492	133548	8211759	8211815	94.737	57	57
299467	299528	473470	473531	91.935	62	62
143372	143436	13515227	13515291	90.769	65	65
30248	30311	477227	477291	90.909	64	65
207409	207460	6663019	6663071	96.226	52	53
13434	13494	12556652	12556712	91.803	61	61
292399	292448	2206517	2206568	96.154	50	52
292412	292481	4268811	4268883	87.671	70	73
143372	143436	13474860	13474924	89.231	65	65
143372	143436	13540498	13540562	89.231	65	65
209077	210835	11055418	11057191	92.073	1759	1774
208018	209081	11060058	11061158	93.032	1064	1101
204403	205107	11061246	11061952	93.512	705	707
59594	60141	9023938	9024486	98.725	548	549
178369	179184	11064928	11065731	87.666	816	804
179075	180003	11068574	11069497	85.208	929	924
76124	76740	11067241	11067862	93.44	617	622
179364	179960	11064116	11064709	92.127	597	594
274601	275005	9836119	9836524	99.507	405	406
179912	180464	11063590	11064116	90.054	553	527
125544	125906	1556505	1556868	96.429	363	364
178369	178978	11067988	11068578	84.516	610	591
144084	144459	2304944	2305318	92.553	376	375
295532	295855	13322195	13322519	96	324	325
301763	302099	477702	478060	92.201	337	359
179918	180289	11069572	11069932	90.08	372	361
104309	104583	10789439	10789713	97.091	275	275
180402	180659	10135967	10136223	97.674	258	257
78993	79229	6796069	6796305	99.578	237	237
173311	173531	2860931	2861151	99.095	221	221
137765	137985	2847548	2847767	98.19	221	220
214770	214955	4329580	4329765	98.925	186	186
14678	14849	15540527	15540698	98.837	172	172
87567	87768	10428064	10428272	92.823	202	209
102709	102925	8156511	8156727	90.783	217	217
106844	107000	11280661	11280817	98.726	157	157
147437	147731	3851120	3851424	83.819	295	305
15718	15901	13322520	13322701	92.391	184	182
97825	97991	7866096	7866262	92.814	167	167
265826	265970	1756427	1756570	95.172	145	144
37502	37639	10834130	10834267	96.377	138	138
228082	228213	5875289	5875420	96.97	132	132
259549	259680	5875289	5875420	96.97	132	132
65001	65132	5875289	5875420	96.97	132	132
355	486	5875289	5875420	96.97	132	132
222042	222172	12686756	12686886	94.656	131	131
306740	306857	4330046	4330163	97.458	118	118
233107	233214	11055330	11055437	99.074	108	108
278453	278588	12120211	12120345	92.647	136	135
49784	49907	2053054	2053176	94.355	124	123
144411	144532	6658066	6658187	94.262	122	122
34231	34330	13249802	13249901	100	100	100
167127	167228	2558615	2558715	97.059	102	101
143213	143303	13249902	13249992	100	91	91
212289	212380	6796169	6796260	98.913	92	92
328745	328836	13050605	13050696	98.913	92	92
228920	229011	13050605	13050696	98.913	92	92
111854	111945	13050605	13050696	98.913	92	92
85705	85796	13050605	13050696	98.913	92	92
258751	258842	13050605	13050696	98.913	92	92
65839	65930	13050605	13050696	98.913	92	92
1193	1284	13050605	13050696	98.913	92	92
187609	187731	13539082	13539202	91.057	123	121
194982	195075	2923577	2923670	97.872	94	94
180432	180608	10238927	10239099	83.708	177	173
11710	11796	928700	928786	100	87	87
212443	212538	5875443	5875537	96.875	96	95
126425	126519	12120114	12120208	96.842	95	95
64580	64725	12632873	12633016	86.301	146	144
259956	260101	12632873	12633016	86.301	146	144
227661	227806	12632873	12633016	86.301	146	144
86232	86330	1756333	1756431	93.939	99	99
322115	322213	2645128	2645226	93.939	99	99
283980	284116	842618	842750	86.131	137	133
253099	253197	6100296	6100390	92.929	99	95
71484	71582	6100296	6100390	92.929	99	95
147421	147506	11380975	11381060	95.349	86	86
195991	196064	12944449	12944522	100	74	74
244278	244355	10834274	10834351	97.436	78	78
6069	6160	13160150	13160241	92.391	92	92
306045	306134	11866764	11866850	93.333	90	87
272624	272705	14790264	14790346	95.181	82	83
120959	121027	230121	230189	100	69	69
4964	5098	4287288	4287411	85.185	135	124
303756	303824	15540460	15540528	100	69	69
271528	271598	10954010	10954080	98.592	71	71
30813	30899	12120260	12120345	93.103	87	86
116921	117019	13118251	13118347	89.899	99	97
188620	188717	11866793	11866882	90.816	98	90
271143	271211	10954079	10954147	98.551	69	69
253130	253197	13569027	13569094	98.529	68	68
71484	71551	13569027	13569094	98.529	68	68
17065	17201	4049894	4050029	82.609	137	136
207108	207180	11061158	11061230	95.89	73	73
179918	180003	11069493	11069576	91.86	86	84
324282	324353	13143610	13143681	95.833	72	72
280868	280947	154233	154312	92.5	80	80
179152	179243	11064841	11064932	89.13	92	92
137185	137261	5564998	5565074	92.208	77	77
194015	194112	11573512	11573609	86.869	98	98
302891	302961	14790342	14790412	94.366	71	71
37217	37272	11527886	11527941	100	56	56
246926	246992	2019467	2019533	94.03	67	67
96966	97056	6796083	6796173	86.813	91	91
11654	11744	7901576	7901666	86.813	91	91
279637	279767	12873849	12873978	80.916	131	130
19103	19157	12943661	12943715	100	55	55
23868	23937	2722252	2722320	92.857	70	69
106810	106874	829367	829432	93.939	65	66
88955	89013	4982217	4982275	96.61	59	59
188279	188369	6658187	6658268	87.912	91	82
4	79	12632941	12633016	89.474	76	76
243951	244021	4547098	4547168	90.141	71	71
214624	214679	12120346	12120401	96.429	56	56
157212	157266	12943982	12944036	96.364	55	55
290825	290882	13322122	13322179	94.828	58	58
188623	188703	1440866	1440946	86.42	81	81
325394	325448	6361584	6361636	96.364	55	53
89118	89174	12944037	12944093	94.737	57	57
39317	39378	12944242	12944305	92.188	62	64
138704	138754	13118200	13118250	98.039	51	51
235196	235248	4608655	4608707	96.226	53	53
11393	11471	6178452	6178527	87.5	79	76
195020	195084	12695782	12695846	90.769	65	65
327972	328038	5875289	5875355	89.706	67	67
111081	111147	5875289	5875355	89.706	67	67
284173	284252	455296	455377	85.366	80	82
18971	19021	2240261	2240311	96.078	51	51
33316	34739	11876816	11878243	96.785	1424	1428
21730	21924	16448606	16448800	98.469	195	195
142154	142312	4090374	4090532	100	159	159
159598	159716	12603738	12603856	99.16	119	119
64363	64459	5143413	5143509	100	97	97
260222	260318	5143413	5143509	100	97	97
227444	227540	5143413	5143509	100	97	97
172228	172333	6991457	6991561	95.283	106	105
123004	123088	12603950	12604034	100	85	85
322839	322928	3763447	3763536	93.333	90	90
206440	206539	2908973	2909080	89.815	100	108
215471	215540	4090531	4090600	100	70	70
217621	217693	12604032	12604104	98.63	73	73
281227	281301	10961740	10961814	97.333	75	75
299943	300013	436503	436573	98.592	71	71
35281	35375	8900028	8900121	90.526	95	94
16054	16121	8340789	8340856	97.059	68	68
115190	115281	9396759	9396843	90.217	92	85
115190	115280	9394326	9394409	90.11	91	84
283759	283822	8136491	8136554	96.875	64	64
136185	136247	6750834	6750896	96.825	63	63
106636	106690	8900270	8900324	100	55	55
188617	188669	9394222	9394274	100	53	53
114449	114506	8046319	8046376	96.552	58	58
106184	106249	2909078	2909142	92.424	66	65
188617	188669	9396655	9396707	98.113	53	53
136158	136211	6750720	6750773	96.296	54	54
181756	181836	8151104	8151184	86.42	81	81
17320	17371	8340549	8340600	96.154	52	52
178615	178681	8900121	8900186	89.552	67	66
6648	8284	8580352	8582006	92.628	1637	1655
309396	310260	3715216	3716097	90.258	865	882
71378	71992	16495014	16495627	97.886	615	614
252689	253303	16495014	16495627	97.886	615	614
159642	160023	6975577	6975958	98.953	382	382
308136	308506	11150989	11151359	98.922	371	371
152591	152899	7744022	7744330	92.88	309	309
22374	22678	2064264	2064559	91.803	305	296
2004	2237	16578183	16578414	98.291	234	232
93966	94211	21334144	21334391	92.43	246	248
93966	94211	21497007	21497247	92.683	246	241
93966	94211	21541103	21541343	92.683	246	241
93963	94211	21866345	21866596	91.732	249	252
93963	94211	22618323	22618576	91.473	249	254
174951	175192	20355101	20355341	92.369	242	241
93963	94211	22165367	22165618	91.339	249	252
93963	94215	21815834	21816088	90.698	253	255
93963	94211	21727921	21728171	90.945	249	251
253366	253581	13502401	13502607	94.931	216	207
71100	71315	13502401	13502607	94.931	216	207
63976	64152	3682336	3682512	98.87	177	177
260529	260705	3682336	3682512	98.87	177	177
227057	227233	3682336	3682512	98.87	177	177
80078	80266	13246406	13246594	96.296	189	189
93966	94211	21405913	21406153	89.641	246	241
93963	94211	21619348	21619616	88.192	249	269
283248	283408	17163337	17163497	100	161	161
241563	241712	1306200	1306349	100	150	150
241563	241712	1324299	1324448	100	150	150
241563	241712	1342413	1342562	100	150	150
241563	241712	1360527	1360676	100	150	150
212704	212889	16577970	16578155	93.548	186	186
274078	274284	14049945	14050147	90.431	207	203
24090	24241	3682180	3682335	97.436	152	156
181870	182061	11901010	11901201	91.146	192	192
114283	114430	13480279	13480428	96	148	150
302078	302218	1863470	1863610	96.454	141	141
302078	302218	1868293	1868433	96.454	141	141
302078	302218	1883261	1883401	96.454	141	141
302078	302218	1865967	1866107	95.745	141	141
302078	302218	1871107	1871247	95.745	141	141
100988	101144	2396125	2396279	92.994	157	155
302078	302218	1881772	1881912	95.035	141	141
302078	302218	1869785	1869925	94.326	141	141
287629	287744	1579494	1579609	100	116	116
150071	150188	17782381	17782498	97.458	118	118
39388	39498	6176145	6176255	99.099	111	111
258590	258748	16580049	16580212	89.222	159	164
65933	66091	16580049	16580212	89.222	159	164
1287	1445	16580049	16580212	89.222	159	164
154338	154469	17782492	17782622	93.939	132	131
79477	79581	3681964	3682068	100	105	105
309115	309287	10696861	10697039	86.667	173	179
234680	234790	3682069	3682179	97.297	111	111
208243	208378	12651282	12651425	90.278	136	144
18499	18597	6974796	6974894	98.99	99	99
35166	35270	6176037	6176140	97.143	105	104
146625	146719	6975158	6975252	98.947	95	95
147224	147308	16857472	16857556	100	85	85
211827	211913	6975577	6975663	98.851	87	87
121550	121631	6975037	6975118	100	82	82
213368	213452	13246310	13246394	98.824	85	85
273874	273968	13246077	13246171	94.737	95	95
146669	146834	16577826	16577969	84.94	166	144
189297	189375	9765541	9765619	100	79	79
328656	328746	19779144	19779234	95.604	91	91
228831	228921	19779144	19779234	95.604	91	91
111765	111855	19779144	19779234	95.604	91	91
85616	85706	19779144	19779234	95.604	91	91
258841	258931	19779144	19779234	95.604	91	91
65750	65840	19779144	19779234	95.604	91	91
1104	1194	19779144	19779234	95.604	91	91
85799	85919	16580087	16580212	87.597	121	126
314410	314486	2906660	2906736	97.403	77	77
66152	66231	6974955	6975034	95	80	80
258450	258529	6974955	6975034	95	80	80
60900	60974	6975502	6975575	97.333	75	74
528	592	6975402	6975466	100	65	65
65174	65238	6975402	6975466	100	65	65
259443	259507	6975402	6975466	100	65	65
85040	85104	6975402	6975466	100	65	65
111189	111253	6975402	6975466	100	65	65
228255	228319	6975402	6975466	100	65	65
328080	328144	6975402	6975466	100	65	65
114205	114278	14031286	14031359	95.946	74	74
207210	207312	5858512	5858615	87.619	103	104
165012	165092	19778843	19778923	92.683	81	81
38743	38808	19779284	19779349	98.485	66	66
90978	91048	4038126	4038196	95.775	71	71
253568	253625	13502614	13502671	100	58	58
71056	71113	13502614	13502671	100	58	58
154685	154745	19779894	19779954	98.361	61	61
75240	75306	20442703	20442769	95.522	67	67
195293	195356	19779785	19779847	96.875	64	63
46995	47056	7428083	7428144	96.774	62	62
328839	328928	16580124	16580212	88.298	90	89
229014	229103	16580124	16580212	88.298	90	89
111948	112037	16580124	16580212	88.298	90	89
117928	118011	14547647	14547730	88.235	84	84
76918	76971	19779952	19780005	100	54	54
159550	159621	14397050	14397121	90.278	72	72
302181	302240	19779049	19779108	95	60	60
301320	301377	3134900	3134957	94.828	58	58
312865	312927	1095170	1095233	92.188	63	64
138982	139047	271614	271678	90.909	66	65
312249	312301	13480494	13480546	96.226	53	53
98278	98354	1095016	1095091	87.013	77	76
13410	13471	2355708	2355769	90.323	62	62
302690	304138	14532263	14533723	93.941	1449	1461
103317	104581	53198469	53199722	97.708	1265	1254
85496	86631	17239891	17241026	95.951	1136	1136
94217	95025	53154057	53154865	98.146	809	809
27971	28724	32463839	32464592	99.469	754	754
320156	320929	35698341	35699113	97.158	774	773
40198	40844	72443539	72444184	99.074	647	646
327976	328534	17241262	17241821	96.786	559	560
111085	111643	17241262	17241821	96.786	559	560
228170	228709	17241262	17241802	96.858	540	541
259053	259592	17241262	17241802	96.858	540	541
65089	65628	17241262	17241802	96.858	540	541
443	982	17241262	17241802	96.858	540	541
84975	85494	17241262	17241782	96.929	520	521
245153	245618	22813129	22813595	96.574	466	467
111967	112409	35319896	35320338	97.968	443	443
229033	229475	35319896	35320338	97.968	443	443
328858	329300	35319896	35320338	97.968	443	443
293841	294288	17242084	17242531	96.875	448	448
284661	285053	32462124	32462516	99.746	393	393
258628	259051	17240603	17241026	95.991	424	424
65630	66053	17240603	17241026	95.991	424	424
984	1407	17240603	17241026	95.991	424	424
159267	159699	17239354	17239785	94.919	433	432
328536	328936	17240626	17241026	96.259	401	401
228711	229111	17240626	17241026	96.259	401	401
111645	112045	17240626	17241026	96.259	401	401
270095	270448	69571660	69572013	99.435	354	354
107080	107534	20836286	20836717	91.648	455	432
294339	294702	70266478	70266841	96.429	364	364
59827	60132	5224832	5225137	99.02	306	306
46594	46890	32463287	32463583	99.663	297	297
220647	220928	44887871	44888152	100	282	282
107840	108116	17241807	17242083	98.195	277	277
184262	184530	11199492	11199760	98.513	269	269
190549	190798	32461875	32462124	100	250	250
105367	105624	11198002	11198259	98.062	258	258
4383	4627	38995420	38995663	99.184	245	244
37621	37860	67783776	67784015	99.583	240	240
277269	277503	32461640	32461874	99.574	235	235
59594	59830	5223433	5223669	99.156	237	237
104578	104804	53166153	53166379	99.559	227	227
309290	309519	17309130	17309359	98.696	230	230
13420	13663	13615485	13615724	96.311	244	240
46589	46815	11199063	11199289	97.357	227	227
319923	320163	35683596	35683836	95.436	241	241
253077	253285	29180682	29180890	99.043	209	209
71396	71604	29180682	29180890	99.043	209	209
147001	147229	36033348	36033576	96.07	229	229
91566	91778	21906689	21906901	98.122	213	213
37864	38057	48599859	48600052	100	194	194
37864	38057	49014523	49014716	100	194	194
37864	38057	49254975	49255168	100	194	194
287590	287785	28674266	28674461	99.49	196	196
139579	139811	5652201	5652436	94.068	233	236
37864	38057	48182905	48183098	99.485	194	194
37864	38057	48590935	48591128	99.485	194	194
37864	38057	49005595	49005788	99.485	194	194
37864	38057	49246109	49246302	99.485	194	194
269863	270055	30778121	30778313	98.964	193	193
304426	304679	25243950	25244205	90.625	254	256
199166	199358	15665682	15665874	97.927	193	193
249675	249867	15665682	15665874	97.927	193	193
197923	198105	44889487	44889669	99.454	183	183
250928	251110	44889487	44889669	99.454	183	183
213637	213814	44890864	44891041	100	178	178
129363	129540	67785014	67785191	100	178	178
280245	280429	3466041	3466222	98.378	185	182
22959	23155	73942767	73942962	95.431	197	196
235603	235775	57580063	57580234	98.844	173	172
192928	193182	59821582	59821835	88.281	255	254
272647	272854	37998581	37998787	92.788	208	207
7643	7841	11197801	11198008	93.301	199	208
138856	139027	11199286	11199457	97.674	172	172
116077	116266	22678850	22679038	94.211	190	189
239910	240117	21506642	21506846	91.943	208	205
184650	184838	72435424	72435624	93.035	189	201
184650	184838	72454273	72454467	93.333	189	195
173219	173395	14029087	14029263	94.35	177	177
319948	320094	25232053	25232199	99.32	147	147
210473	210618	67784787	67784932	99.315	146	146
177006	177153	21504629	21504776	98.649	148	148
80782	80936	43852803	43852957	96.129	155	155
278952	279100	25231902	25232055	96.753	149	154
264305	264445	67784122	67784263	98.592	141	142
107960	108097	67786826	67786964	98.561	138	139
192579	192715	21506369	21506505	98.54	137	137
236551	236679	67785976	67786104	100	129	129
279896	280023	8922472	8922599	100	128	128
279896	280023	9067351	9067478	100	128	128
327211	327335	4366923	4367047	99.2	125	125
110320	110444	4366923	4367047	99.2	125	125
143187	143307	44890246	44890366	100	121	121
320602	320866	33451867	33452135	81.784	265	269
91447	91735	4007259	4007554	80.471	289	296
280710	280826	67784462	67784578	100	117	117
52987	53102	8922359	8922474	100	116	116
52987	53102	9067238	9067353	100	116	116
93162	93295	27771107	27771239	95.522	134	133
226764	226878	67787115	67787229	100	115	115
260884	260998	67787115	67787229	100	115	115
63683	63797	67787115	67787229	100	115	115
322752	322899	25217355	25217500	92.667	148	146
136934	137108	65737386	65737558	88.571	175	173
96052	96208	4712930	4713086	90.446	157	157
3009	3120	4787618	4787729	100	112	112
3009	3120	4790445	4790556	100	112	112
203002	203113	11198759	11198870	100	112	112
208628	208742	67785795	67785909	99.13	115	115
185154	185263	44890367	44890476	100	110	110
297172	297281	62049965	62050074	100	110	110
137389	137498	67786127	67786236	100	110	110
225166	225276	67784011	67784121	99.099	111	111
262486	262596	67784011	67784121	99.099	111	111
181695	181801	4787513	4787619	100	107	107
181695	181801	4790340	4790446	100	107	107
20967	21085	11198586	11198704	96.639	119	119
267549	267748	11198867	11199066	84.951	200	200
316984	317099	17241466	17241581	97.414	116	116
152727	152842	32463724	32463839	97.414	116	116
95630	95736	67786448	67786554	100	107	107
161941	162046	67786342	67786447	100	106	106
71411	71533	53153940	53154062	95.122	123	123
253148	253270	53153940	53154062	95.122	123	123
36285	36388	44889668	44889771	100	104	104
136072	136181	44890099	44890209	98.198	110	111
134041	134143	67784684	67784786	100	103	103
171710	171813	25232768	25232871	99.038	104	104
182905	183023	28071367	28071485	94.958	119	119
134289	134389	44888423	44888523	100	101	101
116836	116945	21908145	21908253	97.273	110	109
194714	194813	62050072	62050171	100	100	100
139882	140009	15816792	15816922	92.366	128	131
115955	116062	60651375	60651482	97.222	108	108
248605	248702	67785478	67785575	100	98	98
200331	200428	67785478	67785575	100	98	98
103738	103856	64405800	64405915	94.118	119	116
142350	142447	18301765	18301862	98.98	98	98
10459	10558	14820904	14821003	98	100	100
126291	126384	67787022	67787115	100	94	94
70556	70651	31990903	31990998	98.958	96	96
254030	254125	31990903	31990998	98.958	96	96
295070	295165	32461307	32461402	98.958	96	96
219076	219168	72324391	72324483	100	93	93
12060	12181	14088547	14088669	91.87	122	123
193252	193485	59837844	59838063	81.172	234	220
15582	15673	11198276	11198367	98.913	92	92
179848	179938	44888572	44888662	98.901	91	91
70556	70648	31967674	31967766	97.849	93	93
254033	254125	31967674	31967766	97.849	93	93
193366	193452	67786621	67786707	100	87	87
328076	328164	44890552	44890640	98.876	89	89
228251	228339	44890552	44890640	98.876	89	89
111185	111273	44890552	44890640	98.876	89	89
85036	85124	44890552	44890640	98.876	89	89
259423	259511	44890552	44890640	98.876	89	89
65170	65258	44890552	44890640	98.876	89	89
524	612	44890552	44890640	98.876	89	89
191625	191789	14533418	14533577	84.524	165	160
118812	118895	26133020	26133103	100	84	84
153584	153736	74588115	74588249	86.928	153	135
197902	197991	25231813	25231901	97.778	90	89
251042	251131	25231813	25231901	97.778	90	89
240784	240880	25232219	25232312	95.876	97	94
96114	96273	27846819	27846974	84.375	160	156
36632	36719	9604262	9604349	97.727	88	88
1154	1244	4787800	4787888	96.703	91	89
65800	65890	4787800	4787888	96.703	91	89
258791	258881	4787800	4787888	96.703	91	89
85666	85756	4787800	4787888	96.703	91	89
111815	111905	4787800	4787888	96.703	91	89
228881	228971	4787800	4787888	96.703	91	89
328706	328796	4787800	4787888	96.703	91	89
1154	1244	4790627	4790715	96.703	91	89
65800	65890	4790627	4790715	96.703	91	89
258791	258881	4790627	4790715	96.703	91	89
85666	85756	4790627	4790715	96.703	91	89
111815	111905	4790627	4790715	96.703	91	89
228881	228971	4790627	4790715	96.703	91	89
328706	328796	4790627	4790715	96.703	91	89
194841	194924	25232519	25232602	98.81	84	84
296793	296873	44889852	44889932	100	81	81
39121	39199	67786706	67786784	100	79	79
62576	62656	21507523	21507603	98.765	81	81
180266	180346	21507700	21507780	98.765	81	81
264419	264510	67786224	67786312	95.652	92	89
294961	295055	17218993	17219087	93.684	95	95
37788	37864	44888171	44888247	100	77	77
322317	322393	67785721	67785797	100	77	77
266101	266195	74089693	74089788	93.75	95	96
153187	153281	15817271	15817363	93.684	95	93
230618	230760	17248254	17248394	84.828	143	141
103659	103734	27771423	27771498	100	76	76
1306	1384	35319896	35319974	98.734	79	79
65952	66030	35319896	35319974	98.734	79	79
258651	258729	35319896	35319974	98.734	79	79
85818	85896	35319896	35319974	98.734	79	79
167723	167801	44888248	44888326	98.734	79	79
183834	183908	4313938	4314012	100	75	75
286928	287021	18301857	18301949	93.617	94	93
283798	283875	21506130	21506207	98.718	78	78
8405	8488	30255345	30255428	96.429	84	84
251082	251170	28071150	28071238	94.382	89	89
197863	197951	28071150	28071238	94.382	89	89
156853	156940	14533233	14533321	94.382	88	89
204134	204224	27771261	27771351	93.407	91	91
127550	127625	44890025	44890100	98.684	76	76
106712	106784	44891072	44891144	100	73	73
222551	222653	7819314	7819415	90.385	103	102
18861	18932	21504500	21504571	100	72	72
137033	137137	65737553	65737657	89.623	105	105
328732	328811	4367042	4367121	96.25	80	80
228907	228986	4367042	4367121	96.25	80	80
111841	111920	4367042	4367121	96.25	80	80
85692	85771	4367042	4367121	96.25	80	80
258776	258855	4367042	4367121	96.25	80	80
65826	65905	4367042	4367121	96.25	80	80
1180	1259	4367042	4367121	96.25	80	80
235873	235943	67785907	67785977	100	71	71
24978	25060	72324000	72324083	95.238	83	84
180536	180605	4787731	4787800	100	70	70
180536	180605	4790558	4790627	100	70	70
328268	328343	11198508	11198583	97.368	76	76
228443	228518	11198508	11198583	97.368	76	76
111377	111452	11198508	11198583	97.368	76	76
85228	85303	11198508	11198583	97.368	76	76
259244	259319	11198508	11198583	97.368	76	76
65362	65437	11198508	11198583	97.368	76	76
716	791	11198508	11198583	97.368	76	76
124246	124315	17204527	17204596	100	70	70
91233	91360	4008361	4008488	84.375	128	128
88367	88477	12464423	12464538	87.069	111	116
16614	16752	25964417	25964551	83.688	139	135
204739	204832	74588021	74588110	91.489	94	90
177609	177694	5299587	5299670	93.023	86	84
320704	320770	11190688	11190754	100	67	67
235989	236055	44889137	44889203	100	67	67
85964	86039	4314012	4314091	95	76	80
240005	240073	8922290	8922358	98.551	69	69
240005	240073	9067169	9067237	98.551	69	69
290359	290429	27771351	27771421	97.183	71	71
10145	10215	31967769	31967839	97.183	71	71
10145	10215	31990998	31991068	97.183	71	71
157025	157100	17233003	17233078	94.737	76	76
25147	25213	26396564	26396630	98.507	67	67
151774	151837	30255893	30255956	100	64	64
122067	122130	44889372	44889435	100	64	64
3053	3139	70146256	70146343	90.909	87	88
186385	186446	44889075	44889136	100	62	62
50941	51091	72684530	72684676	80.921	151	147
133972	134032	67786961	67787021	100	61	61
316985	317047	11198521	11198583	98.413	63	63
15742	15803	2774431	2774492	98.387	62	62
10805	10869	4313873	4313937	96.923	65	65
214534	214628	17239579	17239667	88.421	95	89
311479	311543	31967549	31967613	96.923	65	65
328019	328094	17241014	17241089	92.105	76	76
228194	228269	17241014	17241089	92.105	76	76
111128	111203	17241014	17241089	92.105	76	76
84979	85054	17241014	17241089	92.105	76	76
259493	259568	17241014	17241089	92.105	76	76
65113	65188	17241014	17241089	92.105	76	76
467	542	17241014	17241089	92.105	76	76
140421	140478	44889017	44889074	100	58	58
132549	132606	44889795	44889852	100	58	58
21428	21491	70206383	70206446	96.875	64	64
263997	264068	15700485	15700556	93.056	72	72
213195	213251	22338328	22338384	100	57	57
293986	294051	27771531	27771596	95.455	66	66
147411	147482	43670694	43670765	93.056	72	72
320306	320366	50620768	50620827	98.361	61	60
307727	307804	17218916	17218992	91.026	78	77
308810	308874	19253154	19253218	95.385	65	65
311479	311543	31990778	31990842	95.385	65	65
6277	6346	25840021	25840090	92.857	70	70
188580	188634	26397717	26397771	100	55	55
328065	328119	29180510	29180564	100	55	55
228240	228294	29180510	29180564	100	55	55
111174	111228	29180510	29180564	100	55	55
85025	85079	29180510	29180564	100	55	55
259468	259522	29180510	29180564	100	55	55
65159	65213	29180510	29180564	100	55	55
513	567	29180510	29180564	100	55	55
152001	152064	62118197	62118260	95.312	64	64
178148	178205	71716056	71716113	98.276	58	58
19180	19236	25231042	25231098	98.246	57	57
282522	282588	25244608	25244673	94.03	67	66
191169	191221	14523457	14523509	100	53	53
26420	26487	15692541	15692609	92.754	68	69
106442	106494	44890775	44890827	100	53	53
154024	154084	8721682	8721742	95.082	61	61
154024	154084	8997686	8997746	95.082	61	61
306725	306776	15200661	15200712	100	52	52
139567	139660	15692699	15692792	85.106	94	94
143238	143292	28071239	28071293	98.182	55	55
96513	96571	28071484	28071541	96.61	59	58
294970	295034	30167582	30167645	93.846	65	64
39062	39113	44890637	44890688	100	52	52
231119	231240	55942421	55942535	82.114	122	115
313874	313927	15692616	15692669	98.148	54	54
258609	258665	18038364	18038420	96.491	57	57
66016	66072	18038364	18038420	96.491	57	57
1370	1426	18038364	18038420	96.491	57	57
147199	147249	36033577	36033627	100	51	51
109731	109784	74728508	74728561	98.148	54	54
326622	326675	74728508	74728561	98.148	54	54
178338	178393	7549963	7550019	96.491	56	57
164159	164223	30347322	30347386	92.308	65	65
71397	71455	38811818	38811876	94.915	59	59
253226	253284	38811818	38811876	94.915	59	59
103885	103937	70135740	70135792	98.113	53	53
114004	114056	13642972	13643023	98.113	53	52
299864	299968	17248260	17248366	82.727	105	107
203996	204047	30255752	30255803	98.077	52	52
7395	7489	67941792	67941885	84.211	95	94
51172	51263	72684393	72684483	84.783	92	91
320264	320348	16897712	16897794	85.882	85	83
3678	3731	21504445	21504499	96.364	54	55
173343	173402	44421063	44421122	93.333	60	60
23214	23291	72331164	72331242	87.342	78	79
77696	77754	60651483	60651541	93.22	59	59
279985	280063	12365549	12365627	86.076	79	79
237132	237186	14737695	14737749	94.545	55	55
231119	231240	68401843	68401957	80.488	122	115
73095	73162	17241463	17241533	88.732	68	71
105204	105254	24098226	24098276	96.154	51	51
272715	272776	11964806	11964867	90.323	62	62
299467	299528	14531917	14531978	90.323	62	62
296536	296587	18301712	18301766	94.545	52	55
282285	283527	1878529	1879771	97.184	1243	1243
30173	30849	1879887	1880561	97.935	677	675
10998	11538	8317579	8318120	98.165	541	542
151289	151654	12751376	12751740	99.18	366	365
300169	300504	1877581	1877916	97.917	336	336
168967	169278	4345554	4345865	99.038	312	312
235750	236025	1880564	1880839	98.913	276	276
116920	117119	15841792	15841991	100	200	200
305333	305555	9966457	9966675	95.089	223	219
83166	83430	9968412	9968686	89.493	265	275
71202	71400	2880795	2880993	96.985	199	199
253281	253479	2880795	2880993	96.985	199	199
290355	290536	8317203	8317384	99.451	182	182
174969	175171	1877384	1877578	94.089	203	195
223669	223849	5350759	5350939	96.685	181	181
22210	22426	8112525	8112736	91.705	217	212
179325	179624	16722669	16722966	84	300	298
192550	192725	15414493	15414668	95.455	176	176
320668	320828	17118910	17119070	98.137	161	161
47616	47767	1880962	1881113	98.684	152	152
295018	295164	2647970	2648116	99.32	147	147
176927	177062	15841991	15842126	100	136	136
263613	263816	2546292	2546485	88.725	204	194
138399	138531	19118056	19118187	98.496	133	132
197840	197964	1880840	1880964	100	125	125
251069	251193	1880840	1880964	100	125	125
10863	10977	8317384	8317498	99.13	115	115
32298	32432	7150711	7150845	94.074	135	135
296837	296943	14163248	14163354	100	107	107
235343	235468	7470487	7470612	94.444	126	126
84061	84182	2404620	2404741	93.443	122	122
62439	62534	2647875	2647970	100	96	96
84144	84244	8283979	8284079	98.02	101	101
120329	120424	8580800	8580896	97.938	96	97
231060	231148	18962789	18962877	100	89	89
183096	183186	2642301	2642392	98.913	91	92
175210	175296	2642587	2642673	100	87	87
174911	175006	1877281	1877375	96.875	96	95
282376	282461	17118777	17118862	98.837	86	86
38163	38242	2648117	2648196	100	80	80
179560	179703	16722966	16723104	84.722	144	139
113084	113157	2643916	2643989	100	74	74
235614	235698	16723103	16723188	95.349	85	86
106656	106727	2643147	2643218	100	72	72
155346	155423	2644161	2644238	97.436	78	78
40769	40842	2643337	2643410	97.297	74	74
147487	147575	16103325	16103413	92.135	89	89
181896	181960	14343467	14343531	100	65	65
204179	204243	2643850	2643914	98.462	65	65
77056	77123	4637329	4637396	97.059	68	68
88178	88242	13865740	13865804	98.462	65	65
189986	190055	2642673	2642742	95.714	70	70
221063	221145	5481887	5481965	91.566	83	79
143372	143436	1879254	1879318	96.923	65	65
292607	292682	9544106	9544181	92.105	76	76
162227	162282	11659616	11659671	100	56	56
12478	12539	11809855	11809916	96.774	62	62
892	967	12502071	12502146	90.789	76	76
65538	65613	12502071	12502146	90.789	76	76
259068	259143	12502071	12502146	90.789	76	76
85404	85479	12502071	12502146	90.789	76	76
111553	111628	12502071	12502146	90.789	76	76
228619	228694	12502071	12502146	90.789	76	76
328444	328519	12502071	12502146	90.789	76	76
94633	94698	16723190	16723255	93.939	66	66
178385	178499	18642723	18642835	82.609	115	113
182099	182166	17976102	17976169	92.647	68	68
35690	35744	16585834	16585888	98.182	55	55
81395	81466	13445873	13445944	90.278	72	72
304872	304925	16137185	16137238	98.148	54	54
118374	118429	2644510	2644565	96.429	56	56
170951	171012	7339171	7339230	93.548	62	60
10050	10103	16372848	16372901	96.296	54	54
299467	299528	3212834	3212895	91.935	62	62
146749	146807	4825746	4825804	93.22	59	59
278419	278507	1880103	1880184	85.393	89	82
291667	291729	2642459	2642518	92.063	63	60
267967	268028	5120234	5120292	91.935	62	59
188293	188345	9960911	9960964	94.444	53	54
162551	162613	16372793	16372854	90.625	63	62
151185	151261	20467036	20467112	85.714	77	77
282285	283527	302395	303636	97.184	1243	1242
30173	30849	301604	302279	97.935	677	676
300169	300507	304246	304584	98.23	339	339
235750	236025	301326	301601	98.551	276	276
174911	175171	304587	304838	95.019	261	252
47616	47767	301052	301203	98.684	152	152
251069	251193	301201	301325	99.2	125	125
197840	197964	301201	301325	99.2	125	125
143372	143436	302847	302911	96.923	65	65
278419	278501	301981	302056	86.747	83	76
100854	101942	61956	63042	99.174	1089	1087
306671	307053	63230	63612	100	383	383
175180	175553	63933	64306	99.733	374	374
174993	175184	73157	73347	99.479	192	191
291698	291783	62593	62678	98.837	86	86
201863	202916	35899	36952	99.526	1054	1054
17171	17790	36952	37571	99.839	620	620
29815	30427	38056	38669	99.511	613	614
27969	28305	35562	35898	100	337	337
72136	72430	33893	34187	99.661	295	295
136657	136937	39362	39642	100	281	281
119454	119699	34215	34460	98.374	246	246
282286	282489	38842	39045	99.51	204	204
252346	252545	33893	34092	99.5	200	200
196488	196687	33893	34092	99.5	200	200
236725	236913	39824	40012	99.471	189	189
291693	291882	37573	37762	98.947	190	190
188123	188312	39644	39831	98.947	190	188
196367	196545	35385	35563	99.441	179	179
187409	187587	38664	38841	97.765	179	178
252488	252629	35385	35526	99.296	142	142
72052	72193	35385	35526	99.296	142	142
316683	316807	39136	39260	99.2	125	125
233300	233402	39261	39363	100	103	103
180815	180902	39046	39133	98.864	88	88
101493	101578	37672	37757	97.674	86	86
158063	158215	33993	34139	80	153	147
7069	8284	14890	16106	93.919	1216	1217
30958	32027	1389566	1390635	96.636	1070	1070
278647	278880	1390402	1390635	93.162	234	234
279146	279263	1390167	1390284	96.61	118	118
281227	281281	591922	591976	96.364	55	55
292893	293833	20812949	20813888	99.787	941	940
183012	183657	23451801	23452446	99.381	646	646
152573	152959	21959352	21959738	98.966	387	387
224205	224587	23383863	23384245	97.65	383	383
266766	267104	23894789	23895127	99.115	339	339
180125	180542	9857231	9857634	87.648	418	404
151224	151530	3835633	3835932	92.605	307	300
1202	1456	24473753	24474006	97.255	255	254
65848	66102	24473753	24474006	97.255	255	254
258579	258833	24473753	24474006	97.255	255	254
19928	20160	21257310	21257542	98.712	233	233
95171	95379	7328153	7328361	99.522	209	209
280063	280302	18476898	18477137	94.167	240	240
112091	112291	17262264	17262464	99.005	201	201
229157	229357	17262264	17262464	99.005	201	201
328982	329182	17262264	17262464	99.005	201	201
195840	196067	3196152	3196384	94.421	228	233
85714	85919	24473753	24473958	97.573	206	206
131584	131773	10731791	10731980	100	190	190
224096	224335	12034339	12034581	92.713	240	243
8014	8200	20107583	20107769	99.465	187	187
306038	306231	15239650	15239843	97.938	194	194
302093	302274	21960079	21960260	100	182	182
190147	190399	14928241	14928477	91.304	253	237
309474	309666	12035465	12035657	96.891	193	193
111863	112045	24473753	24473935	97.268	183	183
228929	229111	24473753	24473935	97.268	183	183
328754	328936	24473753	24473935	97.268	183	183
263648	263812	872197	872361	100	165	165
251148	251330	7194710	7194892	96.721	183	183
197703	197885	7194710	7194892	96.721	183	183
211301	211506	16640908	16641111	91.827	206	204
72429	72581	11970675	11970827	100	153	153
48756	48918	7551051	7551213	97.546	163	163
13950	14119	18817343	18817509	95.349	170	167
303515	303664	13307900	13308048	96.667	150	149
301672	301861	19409595	19409791	89.848	190	197
6553	6687	11970544	11970678	99.259	135	135
232715	232896	6580566	6580747	90.659	182	182
127506	127634	13692047	13692175	100	129	129
133367	133640	4941760	4942014	83.273	274	255
127506	127634	13797004	13797132	99.225	129	129
211909	212032	15179933	15180056	100	124	124
2418	2572	6580752	6580906	92.903	155	155
314303	314428	10566600	10566724	99.206	126	125
282830	282963	22377315	22377450	96.324	134	136
45488	45620	8058873	8059005	96.241	133	133
242310	242427	10566483	10566600	100	118	118
283700	283935	13666120	13666353	83.544	236	234
154329	154496	4161294	4161461	89.881	168	168
72752	72872	7327694	7327813	99.174	121	120
13249	13365	12035773	12035889	98.291	117	117
173984	174097	23668573	23668686	99.123	114	114
256959	257177	2586891	2587082	85.388	219	192
67504	67722	2586891	2587082	85.388	219	192
283221	283350	12034942	12035072	94.656	130	131
12950	13067	15338347	15338464	97.458	118	118
289787	289893	3239384	3239490	99.065	107	107
289787	289893	3248889	3248995	99.065	107	107
193198	193363	14170260	14170422	88.024	166	163
107367	107487	11763136	11763255	95.041	121	120
113028	113137	7549349	7549458	97.273	110	110
51458	51609	12035228	12035394	88.024	152	167
173265	173365	3196498	3196598	98.02	101	101
89751	89860	18417230	18417339	95.455	110	110
135494	135591	23668685	23668782	98.98	98	98
209921	210045	8058757	8058873	92.8	125	117
149004	149107	13307798	13307901	96.154	104	104
93682	93787	15442572	15442677	94.34	106	106
150370	150456	7550356	7550442	100	87	87
152600	152800	9338378	9338567	82.09	201	190
323697	323781	22377583	22377667	100	85	85
124601	124687	10566398	10566484	98.851	87	87
265552	265647	12036054	12036149	95.833	96	96
279830	279914	10566871	10566955	98.824	85	85
205162	205260	9326368	9326466	93.939	99	99
265555	265647	12035920	12036012	95.699	93	93
116208	116288	21584258	21584338	100	81	81
128623	128708	15494095	15494180	97.674	86	86
174277	174369	7549730	7549818	95.699	93	89
156173	156254	7873441	7873522	97.561	82	82
301279	301377	15954414	15954512	91.919	99	99
301279	301377	15997004	15997102	91.919	99	99
6614	6734	7970951	7971068	87.603	121	118
45417	45495	7549528	7549606	97.468	79	79
126037	126109	12992185	12992257	100	73	73
75821	76008	18862846	18863032	80.208	188	187
75821	76008	18913209	18913395	80.208	188	187
75821	76008	18963572	18963758	80.208	188	187
8811	8887	1150582	1150658	97.403	77	77
156911	156990	9325029	9325108	96.25	80	80
91254	91330	13797323	13797399	96.104	77	77
178269	178393	717589	717705	85.714	125	117
305989	306064	9325916	9325991	96.053	76	76
31406	31504	8129428	8129527	89	99	100
285927	285999	12035395	12035466	97.26	73	72
86513	86578	13691610	13691675	100	66	66
7685	7786	14009231	14009332	88.235	102	102
91254	91330	13691780	13691856	94.805	77	77
64616	64716	14009356	14009456	88.119	101	101
259965	260065	14009356	14009456	88.119	101	101
227697	227797	14009356	14009456	88.119	101	101
286777	286894	24346936	24347047	85.714	118	112
156335	156397	8218654	8218716	100	63	63
145377	145442	11255319	11255384	98.485	66	66
194011	194103	7832353	7832444	89.247	93	92
306045	306125	7328357	7328434	92.593	81	78
226060	226120	13691488	13691548	100	61	61
261642	261702	13691488	13691548	100	61	61
261642	261702	13797631	13797691	100	61	61
226060	226120	13797631	13797691	100	61	61
301512	301574	1150837	1150899	98.413	63	63
161987	162052	9326730	9326795	96.97	66	66
87532	87591	11254789	11254848	100	60	60
86513	86578	13797504	13797569	96.97	66	66
116663	116762	16857830	16857937	86.111	100	108
183578	183648	21086700	21086770	94.366	71	71
50681	50738	12035071	12035128	100	58	58
199971	200045	13308045	13308120	92.105	75	76
248988	249062	13308045	13308120	92.105	75	76
11911	11970	14276862	14276921	98.333	60	60
211913	212011	21635532	21635630	85.859	99	99
150906	150995	22165812	22165902	87.912	90	91
50748	50809	9204121	9204182	96.774	62	62
31165	31294	546186	546310	81.955	130	125
144220	144304	5919640	5919724	88.235	85	85
49625	49685	13307738	13307798	96.721	61	61
188620	188680	15239744	15239804	96.721	61	61
188504	188575	6942422	6942493	91.667	72	72
141449	141502	10566261	10566314	100	54	54
236244	236312	10697877	10697945	92.754	69	69
45306	45361	1150898	1150953	98.214	56	56
162674	162742	23244857	23244924	92.754	69	68
36905	36957	24955617	24955669	100	53	53
287723	287853	7706002	7706131	80.451	131	130
176907	176965	10566314	10566371	96.61	59	58
247569	247645	21086635	21086709	89.61	77	75
127899	127976	25283899	25283972	89.744	78	74
171211	171274	10867188	10867250	93.75	64	63
14903	14965	14855293	14855355	93.651	63	63
137265	137323	6625136	6625195	95	59	60
145708	145760	9323534	9323586	98.113	53	53
[truncated: 4,239 more rows]

## Sheet: Table S7
Table S7. Genome size, GC content, repetitive DNA, plastid-like DNA, and transposable elements in 11 Apiaceae mitochondrial genomes.
	MIPTs	TE	Repeats	Genome size	GC
Dystaenia ibukiensis	12684	16272	116257	282211	44.3
Dystaenia takeshimana	29079	15522	141385	281432	44.6
Saposhnikovia divaricata	15864	19589	111162	293897	45.2
Angelica dahurica	2261	13510	5788	228315	45.1
Coriandrum sativum	14926	19589	108159	307516	45.1
Apium graveolens	5286	21880	274314	371275	45.1
Cuminum cyminum	8324	16076	13149	246721	45.5
Daucus carota subsp. sativus	8944	21069	134737	281132	45.4
Cicuta virosa	22726	22578	105259	406112	44.3
Oenanthe linearis	10752	20590	41800	367287	45
Bupleurum chinense	5313	24568	174437	435023	45

## Sheet: Table S8
Table S8. Information on the plastid and mitochondrial genomes.
Taxa	Plastomes	Mitogenomes
Dystaenia ibukiensis	OR231236	OR231238
Dystaenia takeshimana	OR231235	OR231237
Saposhnikovia divaricata	MZ089852	NC_058846
Angelica dahurica	PP049083	PP049072-82, PP085524
Coriandrum sativum	NC_029850	MW477237, MW477238
Apium graveolens	MZ328720	NC_058313
Cuminum cyminum	NC_046879	OP800912
Daucus carota subsp. sativus	NC_008325	NC_017855
Cicuta virosa	PQ421495	PQ423759, PQ423760
Oenanthe linearis	MT561035	NC_088756
Bupleurum chinense	NC_046774	OK166971
